# Supplementary material for: Propane-1,2-diammonium bis­(6-carboxy­pyridine-2-carboxyl­ate) dihydrate
Source: Acta Crystallogr Sect E Struct Rep Online. 2008 May 10;64(Pt 6):o1045–6. doi: 10.1107/S1600536808013263 (PMC2961371; doi:10.1107/S1600536808013263)
Supplement: Supplementary file 1 [file e-64-o1045-sup1.cif]

##############################################################################
###                                                                        ###
###        Electronic paper (Acta Crystallographica Section E)             ###
###                                                                        ###
##############################################################################
#                                                                            #
# This CIF contains the data in a paper accepted for publication in Acta     #
# Crystallographica Section E. It conforms to the requirements of Notes      #
# for Authors for Section E, and has been peer reviewed under the auspices   #
# of the IUCr Commission on Journals.                                        #
#                                                                            #
# Full details of the Crystallographic Information File format               #
# are given in the paper "The Crystallographic Information File (CIF):       #
# a New Standard Archive File for Crystallography" by S. R. Hall, F. H.      #
# Allen and I. D. Brown [Acta Cryst. (1991), A47, 655-685].                  #
#                                                                            #
# The current version of the core CIF dictionary is obtainable from          #
# ftp://ftp.iucr.org/pub/cif_core.dic. The current version number is 2.4.    #
#                                                                            #
# Software is freely available for graphical display of the structure(s) in  #
# this CIF.  For information consult the CIF home page http://www.iucr.org/  #
# cif/home.html                                                              #
#                                                                            #
# This file may be used for bona fide research purposes within the           #
# scientific community so long as proper attribution is given to the journal # 
# article from which it was obtained.                                        #
#                                                                            #
##############################################################################
                                             
data_I
_audit_creation_method     SHELXL-97
_chemical_name_systematic
;
propane-1,2-diammonium bis(6-carboxypyridine-2-carboxylate) dihydrate
;
_chemical_name_common     ?
_chemical_formula_moiety     'C3 H12 N2 2+, 2(C7 H4 N O4 -), 2(H2 O)'
_chemical_formula_sum     'C17 H24 N4 O10'
_chemical_formula_iupac     'C3 H12 N2 2+, 2C7 H4 N O4 -, 2(H2 O)'
_chemical_formula_weight     444.40
_chemical_melting_point     ?
_symmetry_cell_setting     triclinic
_symmetry_space_group_name_H-M     'P -1'
_space_group_name_Hall     '-P 1'
loop_
    _symmetry_equiv_pos_as_xyz
    'x, y, z'
    '-x, -y, -z'
_cell_length_a     7.5587(3)
_cell_length_b     11.0388(5)
_cell_length_c     12.5821(6)
_cell_angle_alpha     98.5330(10)
_cell_angle_beta     99.8440(10)
_cell_angle_gamma     106.4100(10)
_cell_volume     970.52(7)
_cell_formula_units_Z     2
_cell_measurement_reflns_used     2295
_cell_measurement_theta_min     3
_cell_measurement_theta_max     27
_cell_measurement_temperature     100(2)
_exptl_crystal_description     prism
_exptl_crystal_colour     'light yellow'
_exptl_crystal_size_max     0.11
_exptl_crystal_size_mid     0.10
_exptl_crystal_size_min     0.06
_exptl_crystal_density_diffrn     1.521
_exptl_crystal_density_meas     ?
_exptl_crystal_density_method     'not measured'
_exptl_crystal_F_000     468
_exptl_absorpt_coefficient_mu     0.127
_exptl_absorpt_correction_type     'multi-scan'
_exptl_absorpt_process_details     '(SADABS; Sheldrick, 1996)'
_exptl_absorpt_correction_T_min     0.984
_exptl_absorpt_correction_T_max     0.993
_exptl_special_details
;
;
_diffrn_ambient_temperature     100(2)
_diffrn_radiation_type     MoK\a
_diffrn_radiation_wavelength     0.71073
_diffrn_radiation_source     'fine-focus sealed tube'
_diffrn_radiation_monochromator     graphite
_diffrn_measurement_device_type     'Bruker SMART APEXII'
_diffrn_measurement_method     '\f and \w'
_diffrn_detector_area_resol_mean     ?
_diffrn_reflns_number     10335
_diffrn_reflns_av_R_equivalents     0.0328
_diffrn_reflns_av_sigmaI/netI     0.0436
_diffrn_reflns_theta_min     1.68
_diffrn_reflns_theta_max     27.00
_diffrn_reflns_theta_full     27.00
_diffrn_measured_fraction_theta_max     1.000
_diffrn_measured_fraction_theta_full     1.000
_diffrn_reflns_limit_h_min     -9
_diffrn_reflns_limit_h_max     9
_diffrn_reflns_limit_k_min     -14
_diffrn_reflns_limit_k_max     14
_diffrn_reflns_limit_l_min     -16
_diffrn_reflns_limit_l_max     16
_diffrn_standards_number     ?
_diffrn_standards_interval_count     ?
_diffrn_standards_interval_time     ?
_diffrn_standards_decay_%     ?
_refine_special_details
;
Refinement of <i>F</i>^2^ against ALL reflections. The weighted <i>R</i>-factor
<i>wR</i> and goodness of fit <i>S</i> are based on <i>F</i>^2^, conventional
<i>R</i>-factors <i>R</i> are based on <i>F</i>, with <i>F</i> set to zero for
negative <i>F</i>^2^. The threshold expression of <i>F</i>^2^ >
\s(<i>F</i>^2^) is used only for calculating <i>R</i>-factors(gt) <i>etc</i>.
and is not relevant to the choice of reflections for refinement.
<i>R</i>-factors based on <i>F</i>^2^ are statistically about twice as large
as those based on <i>F</i>, and <i>R</i>- factors based on ALL data will be
even larger.
;
_reflns_number_total     4242
_reflns_number_gt     3220
_reflns_threshold_expression     I>2\s(I)
_refine_ls_structure_factor_coef     Fsqd
_refine_ls_matrix_type     full
_refine_ls_R_factor_all     0.0580
_refine_ls_R_factor_gt     0.0400
_refine_ls_wR_factor_gt     0.0959
_refine_ls_wR_factor_ref     0.1044
_refine_ls_goodness_of_fit_ref     1.042
_refine_ls_restrained_S_all     1.042
_refine_ls_number_reflns     4242
_refine_ls_number_parameters     280
_refine_ls_number_restraints     0
_refine_ls_hydrogen_treatment     constr
_refine_ls_weighting_scheme     calc
_refine_ls_weighting_details
             'calc w=1/[\s^2^(Fo^2^)+(0.05P)^2^+0.22P] where P=(Fo^2^+2Fc^2^)/3'
_atom_sites_solution_hydrogens     mixed
_atom_sites_solution_primary     direct
_atom_sites_solution_secondary     difmap
_refine_ls_shift/su_max     0.000
_refine_ls_shift/su_mean     0.000
_refine_diff_density_max     0.360
_refine_diff_density_min     -0.341
_refine_ls_extinction_method     none
_refine_ls_extinction_coef     ?
loop_
    _atom_type_symbol
    _atom_type_description
    _atom_type_scat_dispersion_real
    _atom_type_scat_dispersion_imag
    _atom_type_scat_source
    'C' 'C' 0.0033 0.0016
                         'International Tables Vol C Tables 4.2.6.8 and 6.1.1.4'
    'H' 'H' 0.0000 0.0000
                         'International Tables Vol C Tables 4.2.6.8 and 6.1.1.4'
    'N' 'N' 0.0061 0.0033
                         'International Tables Vol C Tables 4.2.6.8 and 6.1.1.4'
    'O' 'O' 0.0106 0.0060
                         'International Tables Vol C Tables 4.2.6.8 and 6.1.1.4'
_computing_data_collection     'APEX2 (Bruker, 2007)'
_computing_cell_refinement     'APEX2 (Bruker, 2007)'
_computing_data_reduction     'APEX2 (Bruker, 2007)'
_computing_structure_solution     'SHELXS97 (Sheldrick, 2008)'
_computing_structure_refinement     'SHELXL97 (Sheldrick, 2008)'
_computing_molecular_graphics     'SHELXTL (Sheldrick, 2008)'
_computing_publication_material     'SHELXL97 (Sheldrick, 2008)'
loop_
    _atom_site_type_symbol
    _atom_site_label
    _atom_site_fract_x
    _atom_site_fract_y
    _atom_site_fract_z
    _atom_site_U_iso_or_equiv
    _atom_site_adp_type
    _atom_site_calc_flag
    _atom_site_refinement_flags
    _atom_site_occupancy
    _atom_site_disorder_assembly
    _atom_site_disorder_group
    O O1 0.30330(16) 0.96417(11) 0.10525(9) 0.0158(3) Uani d . 1 . .
    H H1 0.2728 1.0122 0.0610 0.019 Uiso d R 1 . .
    O O2 0.12513(17) 0.79720(11) -0.03137(9) 0.0171(3) Uani d . 1 . .
    O O3 0.62921(18) 0.89335(11) 0.43063(10) 0.0234(3) Uani d . 1 . .
    O O4 0.58090(17) 0.69734(11) 0.46855(9) 0.0176(3) Uani d . 1 . .
    N N1 0.38792(19) 0.80055(12) 0.23258(11) 0.0117(3) Uani d . 1 . .
    C C1 0.4249(2) 0.71578(15) 0.29333(13) 0.0120(3) Uani d . 1 . .
    C C2 0.3517(2) 0.58307(15) 0.25576(13) 0.0139(3) Uani d . 1 . .
    H H2C 0.3769 0.5267 0.3023 0.017 Uiso calc R 1 . .
    C C3 0.2419(2) 0.53364(16) 0.14993(14) 0.0150(3) Uani d . 1 . .
    H H3A 0.1918 0.4431 0.1220 0.018 Uiso calc R 1 . .
    C C4 0.2069(2) 0.61941(16) 0.08566(14) 0.0145(3) Uani d . 1 . .
    H H4A 0.1350 0.5888 0.0118 0.017 Uiso calc R 1 . .
    C C5 0.2784(2) 0.75089(15) 0.13067(13) 0.0117(3) Uani d . 1 . .
    C C6 0.2292(2) 0.84218(15) 0.06044(13) 0.0126(3) Uani d . 1 . .
    C C7 0.5543(2) 0.77185(15) 0.40738(14) 0.0139(3) Uani d . 1 . .
    O O5 -0.17333(17) 0.01198(11) 0.61266(10) 0.0175(3) Uani d . 1 . .
    H H5 -0.2412 -0.0312 0.5480 0.021 Uiso d R 1 . .
    O O6 -0.18863(17) 0.17699(11) 0.53087(9) 0.0180(3) Uani d . 1 . .
    O O7 0.41198(17) 0.28482(12) 1.04946(10) 0.0210(3) Uani d . 1 . .
    O O8 0.20387(17) 0.08880(11) 0.97111(9) 0.0171(3) Uani d . 1 . .
    N N2 0.08176(19) 0.17610(13) 0.79041(11) 0.0114(3) Uani d . 1 . .
    C C8 0.0191(2) 0.22487(15) 0.70500(13) 0.0121(3) Uani d . 1 . .
    C C9 0.0797(2) 0.35514(16) 0.70194(13) 0.0138(3) Uani d . 1 . .
    H H9A 0.0317 0.3853 0.6397 0.017 Uiso calc R 1 . .
    C C10 0.2115(2) 0.44020(16) 0.79162(14) 0.0154(4) Uani d . 1 . .
    H H10A 0.2559 0.5299 0.7923 0.019 Uiso calc R 1 . .
    C C11 0.2769(2) 0.39153(16) 0.87986(13) 0.0139(3) Uani d . 1 . .
    H H11A 0.3670 0.4478 0.9425 0.017 Uiso calc R 1 . .
    C C12 0.2104(2) 0.26003(15) 0.87667(13) 0.0111(3) Uani d . 1 . .
    C C13 -0.1263(2) 0.13271(15) 0.60740(13) 0.0130(3) Uani d . 1 . .
    C C14 0.2828(2) 0.20755(15) 0.97451(13) 0.0132(3) Uani d . 1 . .
    N N3 0.41675(19) 0.91821(13) 0.68441(11) 0.0129(3) Uani d . 1 . .
    H H3B 0.5070 0.9960 0.6940 0.019 Uiso calc R 1 . .
    H H3C 0.3499 0.8938 0.6132 0.019 Uiso calc R 1 . .
    H H3D 0.4730 0.8583 0.7004 0.019 Uiso calc R 1 . .
    C C15 0.2867(2) 0.92892(17) 0.75906(14) 0.0180(4) Uani d . 1 . .
    H H15A 0.2953 1.0207 0.7806 0.022 Uiso calc R 1 . .
    H H15B 0.3282 0.8996 0.8269 0.022 Uiso calc R 1 . .
    C C16 0.0823(2) 0.85019(15) 0.70690(14) 0.0145(3) Uani d . 1 . .
    H H16A 0.0451 0.8752 0.6352 0.017 Uiso calc R 1 . .
    C C17 0.0413(3) 0.70574(17) 0.68557(16) 0.0230(4) Uani d . 1 . .
    H H17A -0.0931 0.6631 0.6510 0.034 Uiso calc R 1 . .
    H H17B 0.0719 0.6791 0.7555 0.034 Uiso calc R 1 . .
    H H17C 0.1184 0.6812 0.6363 0.034 Uiso calc R 1 . .
    N N4 -0.03197(19) 0.88970(13) 0.78355(11) 0.0130(3) Uani d . 1 . .
    H H4B -0.1564 0.8435 0.7566 0.019 Uiso calc R 1 . .
    H H4C -0.0168 0.9754 0.7894 0.019 Uiso calc R 1 . .
    H H4D 0.0078 0.8743 0.8512 0.019 Uiso calc R 1 . .
    O O1W 0.41860(16) 0.26610(11) 0.25748(9) 0.0162(3) Uani d . 1 . .
    H H1B 0.4897 0.3358 0.3049 0.019 Uiso d R 1 . .
    H H1A 0.4198 0.2719 0.1894 0.019 Uiso d R 1 . .
    O O2W 0.33952(17) 0.54108(12) 0.57226(10) 0.0204(3) Uani d . 1 . .
    H H2B 0.3933 0.5814 0.5260 0.024 Uiso d R 1 . .
    H H2A 0.3485 0.4636 0.5598 0.024 Uiso d R 1 . .
loop_
    _atom_site_aniso_label
    _atom_site_aniso_U_11
    _atom_site_aniso_U_22
    _atom_site_aniso_U_33
    _atom_site_aniso_U_12
    _atom_site_aniso_U_13
    _atom_site_aniso_U_23
    O1 0.0200(6) 0.0109(6) 0.0138(6) 0.0032(5) -0.0022(5) 0.0045(5)
    O2 0.0199(6) 0.0167(6) 0.0112(6) 0.0044(5) -0.0032(5) 0.0026(5)
    O3 0.0325(8) 0.0109(6) 0.0166(6) 0.0008(5) -0.0103(6) 0.0018(5)
    O4 0.0226(7) 0.0144(6) 0.0135(6) 0.0041(5) -0.0012(5) 0.0055(5)
    N1 0.0114(7) 0.0118(7) 0.0106(6) 0.0026(5) 0.0014(5) 0.0020(5)
    C1 0.0105(8) 0.0130(8) 0.0126(8) 0.0033(6) 0.0029(6) 0.0030(6)
    C2 0.0152(8) 0.0120(8) 0.0155(8) 0.0053(6) 0.0027(7) 0.0049(6)
    C3 0.0156(8) 0.0108(8) 0.0170(8) 0.0032(6) 0.0030(7) 0.0005(6)
    C4 0.0133(8) 0.0151(8) 0.0125(8) 0.0040(7) 0.0001(6) -0.0002(6)
    C5 0.0092(7) 0.0131(8) 0.0125(8) 0.0029(6) 0.0024(6) 0.0028(6)
    C6 0.0102(8) 0.0153(8) 0.0120(8) 0.0030(6) 0.0030(6) 0.0029(6)
    C7 0.0156(8) 0.0120(8) 0.0139(8) 0.0047(6) 0.0024(7) 0.0025(6)
    O5 0.0208(6) 0.0129(6) 0.0130(6) 0.0027(5) -0.0052(5) 0.0006(5)
    O6 0.0221(7) 0.0159(6) 0.0121(6) 0.0045(5) -0.0040(5) 0.0030(5)
    O7 0.0225(7) 0.0188(7) 0.0135(6) -0.0003(5) -0.0056(5) 0.0032(5)
    O8 0.0211(6) 0.0132(6) 0.0144(6) 0.0040(5) -0.0017(5) 0.0042(5)
    N2 0.0108(7) 0.0140(7) 0.0094(6) 0.0042(5) 0.0017(5) 0.0020(5)
    C8 0.0110(8) 0.0145(8) 0.0106(8) 0.0045(6) 0.0023(6) 0.0015(6)
    C9 0.0138(8) 0.0164(9) 0.0128(8) 0.0052(7) 0.0035(6) 0.0058(6)
    C10 0.0156(8) 0.0123(8) 0.0184(9) 0.0035(7) 0.0041(7) 0.0046(6)
    C11 0.0111(8) 0.0142(8) 0.0133(8) 0.0016(6) 0.0011(6) -0.0001(6)
    C12 0.0096(7) 0.0125(8) 0.0110(8) 0.0031(6) 0.0033(6) 0.0014(6)
    C13 0.0137(8) 0.0140(8) 0.0118(8) 0.0053(6) 0.0027(6) 0.0027(6)
    C14 0.0144(8) 0.0132(8) 0.0128(8) 0.0054(7) 0.0035(7) 0.0024(6)
    N3 0.0131(7) 0.0123(7) 0.0127(7) 0.0035(5) 0.0014(6) 0.0032(5)
    C15 0.0154(9) 0.0192(9) 0.0162(8) 0.0026(7) 0.0038(7) -0.0004(7)
    C16 0.0136(8) 0.0149(8) 0.0144(8) 0.0044(7) 0.0029(7) 0.0013(6)
    C17 0.0234(10) 0.0160(9) 0.0278(10) 0.0036(7) 0.0090(8) 0.0007(7)
    N4 0.0129(7) 0.0123(7) 0.0121(7) 0.0033(5) 0.0003(5) 0.0019(5)
    O1W 0.0175(6) 0.0152(6) 0.0134(6) 0.0030(5) 0.0006(5) 0.0027(5)
    O2W 0.0261(7) 0.0168(6) 0.0190(6) 0.0065(5) 0.0062(5) 0.0051(5)
_geom_special_details
;
All e.s.d.'s (except the e.s.d. in the dihedral angle between two l.s. planes)
are estimated using the full covariance matrix. The cell e.s.d.'s are taken
into account individually in the estimation of e.s.d.'s in distances, angles
and torsion angles; correlations between e.s.d.'s in cell parameters are only
used when they are defined by crystal symmetry. An approximate (isotropic)
treatment of cell e.s.d.'s is used for estimating e.s.d.'s involving l.s.
planes.
;
loop_
    _geom_bond_atom_site_label_1
    _geom_bond_atom_site_label_2
    _geom_bond_site_symmetry_2
    _geom_bond_distance
    _geom_bond_publ_flag
    O1 C6 . 1.2982(19) ?
    O1 H1 . 0.8700 ?
    O2 C6 . 1.2239(19) ?
    O3 C7 . 1.266(2) ?
    O4 C7 . 1.240(2) ?
    N1 C5 . 1.343(2) ?
    N1 C1 . 1.351(2) ?
    C1 C2 . 1.387(2) ?
    C1 C7 . 1.521(2) ?
    C2 C3 . 1.382(2) ?
    C2 H2C . 0.9500 ?
    C3 C4 . 1.384(2) ?
    C3 H3A . 0.9500 ?
    C4 C5 . 1.388(2) ?
    C4 H4A . 0.9500 ?
    C5 C6 . 1.516(2) ?
    O5 C13 . 1.2936(19) ?
    O5 H5 . 0.8701 ?
    O6 C13 . 1.2260(19) ?
    O7 C14 . 1.244(2) ?
    O8 C14 . 1.2684(19) ?
    N2 C8 . 1.346(2) ?
    N2 C12 . 1.347(2) ?
    C8 C9 . 1.389(2) ?
    C8 C13 . 1.512(2) ?
    C9 C10 . 1.386(2) ?
    C9 H9A . 0.9500 ?
    C10 C11 . 1.380(2) ?
    C10 H10A . 0.9500 ?
    C11 C12 . 1.387(2) ?
    C11 H11A . 0.9500 ?
    C12 C14 . 1.520(2) ?
    N3 C15 . 1.487(2) ?
    N3 H3B . 0.9100 ?
    N3 H3C . 0.9100 ?
    N3 H3D . 0.9100 ?
    C15 C16 . 1.516(2) ?
    C15 H15A . 0.9900 ?
    C15 H15B . 0.9900 ?
    C16 N4 . 1.496(2) ?
    C16 C17 . 1.509(2) ?
    C16 H16A . 1.0000 ?
    C17 H17A . 0.9800 ?
    C17 H17B . 0.9800 ?
    C17 H17C . 0.9800 ?
    N4 H4B . 0.9100 ?
    N4 H4C . 0.9100 ?
    N4 H4D . 0.9100 ?
    O1W H1B . 0.8700 ?
    O1W H1A . 0.8699 ?
    O2W H2B . 0.8700 ?
    O2W H2A . 0.8700 ?
loop_
    _geom_angle_atom_site_label_1
    _geom_angle_atom_site_label_2
    _geom_angle_atom_site_label_3
    _geom_angle_site_symmetry_1
    _geom_angle_site_symmetry_3
    _geom_angle
    _geom_angle_publ_flag
    C6 O1 H1 . . 111.7 ?
    C5 N1 C1 . . 116.90(13) ?
    N1 C1 C2 . . 122.99(15) ?
    N1 C1 C7 . . 117.01(14) ?
    C2 C1 C7 . . 119.99(14) ?
    C3 C2 C1 . . 119.31(15) ?
    C3 C2 H2C . . 120.3 ?
    C1 C2 H2C . . 120.3 ?
    C2 C3 C4 . . 118.32(15) ?
    C2 C3 H3A . . 120.8 ?
    C4 C3 H3A . . 120.8 ?
    C3 C4 C5 . . 119.02(15) ?
    C3 C4 H4A . . 120.5 ?
    C5 C4 H4A . . 120.5 ?
    N1 C5 C4 . . 123.36(15) ?
    N1 C5 C6 . . 118.79(14) ?
    C4 C5 C6 . . 117.85(14) ?
    O2 C6 O1 . . 125.56(15) ?
    O2 C6 C5 . . 119.01(14) ?
    O1 C6 C5 . . 115.43(13) ?
    O4 C7 O3 . . 125.45(15) ?
    O4 C7 C1 . . 118.87(14) ?
    O3 C7 C1 . . 115.66(14) ?
    C13 O5 H5 . . 106.7 ?
    C8 N2 C12 . . 117.06(14) ?
    N2 C8 C9 . . 123.62(15) ?
    N2 C8 C13 . . 118.08(14) ?
    C9 C8 C13 . . 118.30(14) ?
    C10 C9 C8 . . 118.53(15) ?
    C10 C9 H9A . . 120.7 ?
    C8 C9 H9A . . 120.7 ?
    C11 C10 C9 . . 118.47(15) ?
    C11 C10 H10A . . 120.8 ?
    C9 C10 H10A . . 120.8 ?
    C10 C11 C12 . . 119.66(15) ?
    C10 C11 H11A . . 120.2 ?
    C12 C11 H11A . . 120.2 ?
    N2 C12 C11 . . 122.65(15) ?
    N2 C12 C14 . . 118.13(14) ?
    C11 C12 C14 . . 119.22(14) ?
    O6 C13 O5 . . 125.65(15) ?
    O6 C13 C8 . . 118.45(14) ?
    O5 C13 C8 . . 115.90(14) ?
    O7 C14 O8 . . 126.73(15) ?
    O7 C14 C12 . . 117.09(14) ?
    O8 C14 C12 . . 116.18(14) ?
    C15 N3 H3B . . 109.5 ?
    C15 N3 H3C . . 109.5 ?
    H3B N3 H3C . . 109.5 ?
    C15 N3 H3D . . 109.5 ?
    H3B N3 H3D . . 109.5 ?
    H3C N3 H3D . . 109.5 ?
    N3 C15 C16 . . 112.99(14) ?
    N3 C15 H15A . . 109.0 ?
    C16 C15 H15A . . 109.0 ?
    N3 C15 H15B . . 109.0 ?
    C16 C15 H15B . . 109.0 ?
    H15A C15 H15B . . 107.8 ?
    N4 C16 C17 . . 110.23(14) ?
    N4 C16 C15 . . 106.01(13) ?
    C17 C16 C15 . . 115.19(15) ?
    N4 C16 H16A . . 108.4 ?
    C17 C16 H16A . . 108.4 ?
    C15 C16 H16A . . 108.4 ?
    C16 C17 H17A . . 109.5 ?
    C16 C17 H17B . . 109.5 ?
    H17A C17 H17B . . 109.5 ?
    C16 C17 H17C . . 109.5 ?
    H17A C17 H17C . . 109.5 ?
    H17B C17 H17C . . 109.5 ?
    C16 N4 H4B . . 109.5 ?
    C16 N4 H4C . . 109.5 ?
    H4B N4 H4C . . 109.5 ?
    C16 N4 H4D . . 109.5 ?
    H4B N4 H4D . . 109.5 ?
    H4C N4 H4D . . 109.5 ?
    H1B O1W H1A . . 113.3 ?
    H2B O2W H2A . . 106.8 ?
loop_
    _geom_torsion_atom_site_label_1
    _geom_torsion_atom_site_label_2
    _geom_torsion_atom_site_label_3
    _geom_torsion_atom_site_label_4
    _geom_torsion_site_symmetry_1
    _geom_torsion_site_symmetry_2
    _geom_torsion_site_symmetry_3
    _geom_torsion_site_symmetry_4
    _geom_torsion
    _geom_torsion_publ_flag
    C5 N1 C1 C2 . . . . -1.5(2) ?
    C5 N1 C1 C7 . . . . 178.02(14) ?
    N1 C1 C2 C3 . . . . 2.7(3) ?
    C7 C1 C2 C3 . . . . -176.84(15) ?
    C1 C2 C3 C4 . . . . -0.9(2) ?
    C2 C3 C4 C5 . . . . -1.8(2) ?
    C1 N1 C5 C4 . . . . -1.4(2) ?
    C1 N1 C5 C6 . . . . 178.54(14) ?
    C3 C4 C5 N1 . . . . 3.1(3) ?
    C3 C4 C5 C6 . . . . -176.86(15) ?
    N1 C5 C6 O2 . . . . -178.03(15) ?
    C4 C5 C6 O2 . . . . 1.9(2) ?
    N1 C5 C6 O1 . . . . 1.7(2) ?
    C4 C5 C6 O1 . . . . -178.34(14) ?
    N1 C1 C7 O4 . . . . 175.02(15) ?
    C2 C1 C7 O4 . . . . -5.4(2) ?
    N1 C1 C7 O3 . . . . -6.2(2) ?
    C2 C1 C7 O3 . . . . 173.32(15) ?
    C12 N2 C8 C9 . . . . -0.1(2) ?
    C12 N2 C8 C13 . . . . -179.63(14) ?
    N2 C8 C9 C10 . . . . -0.2(2) ?
    C13 C8 C9 C10 . . . . 179.40(15) ?
    C8 C9 C10 C11 . . . . 0.1(2) ?
    C9 C10 C11 C12 . . . . 0.2(2) ?
    C8 N2 C12 C11 . . . . 0.4(2) ?
    C8 N2 C12 C14 . . . . 179.70(14) ?
    C10 C11 C12 N2 . . . . -0.5(2) ?
    C10 C11 C12 C14 . . . . -179.77(15) ?
    N2 C8 C13 O6 . . . . 177.64(15) ?
    C9 C8 C13 O6 . . . . -2.0(2) ?
    N2 C8 C13 O5 . . . . -2.6(2) ?
    C9 C8 C13 O5 . . . . 177.79(14) ?
    N2 C12 C14 O7 . . . . 174.56(15) ?
    C11 C12 C14 O7 . . . . -6.1(2) ?
    N2 C12 C14 O8 . . . . -5.7(2) ?
    C11 C12 C14 O8 . . . . 173.67(15) ?
    N3 C15 C16 N4 . . . . -170.15(13) ?
    N3 C15 C16 C17 . . . . 67.7(2) ?
loop_
    _geom_hbond_atom_site_label_D
    _geom_hbond_atom_site_label_H
    _geom_hbond_atom_site_label_A
    _geom_hbond_site_symmetry_A
    _geom_hbond_distance_DH
    _geom_hbond_distance_HA
    _geom_hbond_distance_DA
    _geom_hbond_angle_DHA
    _geom_hbond_publ_flag
    O1 H1 O8 1_564 0.87 1.61 2.479(2) 175 y
    O1W H1A O7 1_554 0.87 1.78 2.649(2) 177 y
    O1W H1B O2W 2_666 0.87 1.90 2.751(2) 166 y
    O2W H2A O4 2_666 0.87 2.00 2.855(2) 169 y
    O2W H2B O4 1_555 0.87 1.94 2.776(2) 160 y
    N3 H3B N1 2_676 0.91 2.16 2.971(2) 149 y
    N3 H3C O6 2_566 0.91 1.92 2.819(2) 172 y
    N3 H3D O1W 2_666 0.91 1.88 2.790(2) 176 y
    N4 H4B O1W 2_566 0.91 1.97 2.854(2) 163 y
    N4 H4C N2 1_565 0.91 2.13 3.017(2) 166 y
    N4 H4D O2 1_556 0.91 2.01 2.884(2) 160 y
    O5 H5 O3 1_445 0.87 1.59 2.454(2) 178 y
    C16 H16A O5 1_565 1.00 2.54 3.182(2) 122 y
    C16 H16A O6 2_566 1.00 2.58 3.222(2) 122 y
data_global
_journal_date_recd_electronic     2008-04-22
_journal_date_accepted     2008-05-05
_journal_name_full     'Acta Crystallographica, Section E'
_journal_year     2008
_journal_volume     64
_journal_issue      6
_journal_page_first     o1045
_journal_page_last     o1046
_journal_paper_category     QO
_journal_coeditor_code     OM2231
_publ_contact_author_name     'Hossein Aghabozorg'
_publ_contact_author_address
;
Faculty of Chemistry, Tarbiat Moallem University,
49 Mofateh Avenue, Tehran, Iran
;
_publ_contact_author_email     'haghabozorg@yahoo.com'
_publ_contact_author_fax     ?
_publ_contact_author_phone     ?
_publ_section_title
;
Propane-1,2-diammonium bis(6-carboxypyridine-2-carboxylate) dihydrate
;
loop_
    _publ_author_name
    _publ_author_footnote
    _publ_author_address
    'Aghabozorg, Hossein' .
;
Faculty of Chemistry, Tarbiat Moallem University, 49 Mofateh Avenue, Tehran,
Iran
;
    'Heidari, Mohammad' .
;
Faculty of Chemistry, Tarbiat Moallem University, 49 Mofateh Avenue, Tehran,
Iran
;
    'Ghadermazi, Mohammad' .
;
Department of Chemistry, Faculty of Science, University of Kurdistan, Sanandaj,
Iran
;
    'Attar Gharamaleki, Jafar' .
;
Faculty of Chemistry, Tarbiat Moallem University, 49 Mofateh Avenue, Tehran,
Iran
;
