# Supplementary material for: Propane-1,2-diammonium bis­(6-carboxy­pyridine-2-carboxyl­ate) dihydrate
Source: Acta Crystallogr Sect E Struct Rep Online. 2008 May 10;64(Pt 6):o1045–6. doi: 10.1107/S1600536808013263 (PMC2961371; doi:10.1107/S1600536808013263)
Supplement: Supplementary file 2 [file e-64-o1045-Isup2.hkl]

# 
# h,k,l, Fc-squared, Fo-squared, sigma(Fo-squared) and status flag 
# 
data_I
_shelx_title ' 1 in P-1' 
_shelx_refln_list_code          4 
_shelx_F_calc_maximum      188.54 
_exptl_crystal_F_000       468.00 
_reflns_d_resolution_high  0.7828 
 
loop_ 
 _symmetry_equiv_pos_as_xyz 
 'x, y, z' 
 '-x, -y, -z' 
 
_cell_length_a     7.5587 
_cell_length_b    11.0388 
_cell_length_c    12.5821 
_cell_angle_alpha  98.533 
_cell_angle_beta   99.844 
_cell_angle_gamma 106.410 
 
_shelx_F_squared_multiplier     1.000 
 
loop_ 
 _refln_index_h 
 _refln_index_k 
 _refln_index_l 
 _refln_F_squared_calc 
 _refln_F_squared_meas 
 _refln_F_squared_sigma 
 _refln_observed_status 
   1   0   0       77.11       84.20      2.38 o 
   2   0   0     1308.84     1322.11     19.90 o 
   3   0   0      143.09      145.70      4.29 o 
   4   0   0      155.22      134.51      6.26 o 
   5   0   0      789.74      783.00     14.74 o 
   6   0   0      488.32      496.76     22.57 o 
   7   0   0       21.62       21.95      6.17 o 
   8   0   0      117.28      131.45     10.12 o 
   9   0   0        2.07        7.63      6.54 o 
  -9   1   0      142.81      155.32     11.51 o 
  -8   1   0        1.95        1.78      6.15 o 
  -7   1   0      173.90      169.12     10.18 o 
  -6   1   0       92.76       92.73      4.58 o 
  -5   1   0      471.18      473.72     10.05 o 
  -4   1   0      159.47      175.49      5.14 o 
  -3   1   0      131.46      144.46      4.00 o 
  -2   1   0      823.94      904.64     11.95 o 
  -1   1   0      156.17      163.82      2.71 o 
   0   1   0     2479.96     2346.81     62.35 o 
   1   1   0     1399.52     1368.03     20.09 o 
   2   1   0      863.88      892.44     14.26 o 
   3   1   0      810.24      788.16     18.19 o 
   4   1   0       43.40       33.97      3.42 o 
   5   1   0      414.29      403.29      9.62 o 
   6   1   0        0.03       -1.82      2.92 o 
   7   1   0       35.47       30.38      6.61 o 
   8   1   0       27.95       43.09     10.47 o 
  -9   2   0       94.52      100.06     10.00 o 
  -8   2   0       15.51       11.43      8.24 o 
  -7   2   0        0.64       -2.10      5.10 o 
  -6   2   0     2132.69     2117.73     38.21 o 
  -5   2   0      339.65      329.06      7.50 o 
  -4   2   0      591.83      569.79     10.57 o 
  -3   2   0       15.06       10.98      3.71 o 
  -2   2   0     5597.38     5666.81     79.69 o 
  -1   2   0      646.67      600.59      9.55 o 
   0   2   0     2787.57     2844.09     49.77 o 
   1   2   0      804.14      775.79     12.26 o 
   2   2   0     2432.96     2479.60     36.47 o 
   3   2   0      373.21      389.04      8.48 o 
   4   2   0        3.92        5.66      2.65 o 
   5   2   0       61.98       57.31      4.33 o 
   6   2   0       53.33       66.34      5.16 o 
   7   2   0      553.83      528.93     28.36 o 
   8   2   0       56.92       52.68     13.12 o 
  -9   3   0        0.08       -7.02      6.39 o 
  -8   3   0      135.85      130.49     10.17 o 
  -7   3   0      159.79      136.49     19.77 o 
  -6   3   0       69.17       73.59      4.22 o 
  -5   3   0        0.06       -2.21      2.52 o 
  -4   3   0      370.84      335.68      7.41 o 
  -3   3   0      355.22      308.68      6.87 o 
  -2   3   0     3763.35     3809.27     54.97 o 
  -1   3   0     3244.81     3096.97     44.28 o 
   0   3   0      935.87      906.97     17.96 o 
   1   3   0       19.79       28.15      2.78 o 
   2   3   0      628.15      634.24     11.43 o 
   3   3   0      172.68      176.12      6.23 o 
   4   3   0       14.93       19.65      3.18 o 
   5   3   0       42.74       42.11      6.40 o 
   6   3   0       68.54       75.79      5.59 o 
   7   3   0      125.53      160.13      8.67 o 
   8   3   0      157.24      156.36     10.90 o 
  -9   4   0       21.00       15.18      7.14 o 
  -8   4   0      247.08      248.58     12.58 o 
  -7   4   0      102.70      109.50      8.74 o 
  -6   4   0      321.50      368.60     16.44 o 
  -5   4   0       80.44       82.92      4.56 o 
  -4   4   0      423.90      367.59     17.26 o 
  -3   4   0      409.51      421.39      8.43 o 
  -2   4   0      114.92      107.91      3.73 o 
  -1   4   0      103.68       80.38      3.03 o 
   0   4   0      187.65      176.06      6.13 o 
   1   4   0     3732.38     3964.50     77.05 o 
   2   4   0        7.53        7.23      2.56 o 
   3   4   0      198.78      197.54      6.35 o 
   4   4   0      476.86      474.15     11.08 o 
   5   4   0      354.44      342.33     10.13 o 
   6   4   0      209.45      213.65      8.66 o 
   7   4   0      558.61      571.93     14.77 o 
  -9   5   0       27.29       30.17      8.28 o 
  -8   5   0       17.95       21.62     11.26 o 
  -7   5   0       19.52       32.40      6.72 o 
  -6   5   0      859.90      820.58     21.22 o 
  -5   5   0      217.24      233.85      9.49 o 
  -4   5   0     1444.85     1487.12     24.10 o 
  -3   5   0      225.93      223.99      6.26 o 
  -2   5   0       93.12       83.77      3.56 o 
  -1   5   0      733.38      762.06     12.93 o 
   0   5   0       15.81       12.68      3.04 o 
   1   5   0      830.72      907.39     21.87 o 
   2   5   0     1806.86     1951.05     48.91 o 
   3   5   0      132.00      125.19      5.29 o 
   4   5   0      993.49     1019.81     19.20 o 
   5   5   0      367.79      396.59     11.27 o 
   6   5   0        0.05        4.75      3.78 o 
   7   5   0       14.43       23.94      6.89 o 
  -9   6   0       29.76       18.89     12.06 o 
  -8   6   0       23.69       17.29     11.75 o 
  -7   6   0      104.64       92.22      8.37 o 
  -6   6   0      119.56      117.98      7.86 o 
  -5   6   0       14.14       12.46      3.55 o 
  -4   6   0      482.61      451.75     10.01 o 
  -3   6   0      812.70      793.39     14.60 o 
  -2   6   0      314.93      348.34      8.09 o 
  -1   6   0      271.30      268.82     14.34 o 
   0   6   0      271.37      330.00     11.29 o 
   1   6   0     1714.93     1730.46     35.17 o 
   2   6   0       64.07       63.41      3.64 o 
   3   6   0       75.66       83.62      8.11 o 
   4   6   0      730.37      795.66     16.40 o 
   5   6   0      436.81      446.51     16.54 o 
   6   6   0       89.44       84.51      8.99 o 
  -9   7   0        0.03       -5.92      6.50 o 
  -8   7   0       39.90       40.44      7.85 o 
  -7   7   0      192.21      188.98     11.05 o 
  -6   7   0      190.23      187.81      9.80 o 
  -5   7   0      205.13      195.35      6.79 o 
  -4   7   0       26.28       27.34      3.30 o 
  -3   7   0        1.38        1.95      3.13 o 
  -2   7   0      122.81      110.12      4.42 o 
  -1   7   0     1496.72     1548.90     31.05 o 
   0   7   0      195.00      178.80      8.38 o 
   1   7   0      562.45      555.66     15.77 o 
   2   7   0        0.01       -6.75      4.05 o 
   3   7   0       65.09       73.49      9.33 o 
   4   7   0       85.64       88.92      8.64 o 
   5   7   0       84.67       91.96      9.08 o 
   6   7   0       36.60       36.43      8.53 o 
  -9   8   0        0.62        8.03      6.96 o 
  -8   8   0       47.02       37.52      7.83 o 
  -7   8   0      199.36      199.87     11.25 o 
  -6   8   0       25.40       19.48      3.43 o 
  -5   8   0       13.17       16.97      3.56 o 
  -4   8   0        9.35        4.43      3.50 o 
  -3   8   0        7.87        6.87      2.70 o 
  -2   8   0      222.26      206.36      6.10 o 
  -1   8   0        2.55        6.85      4.08 o 
   0   8   0       30.10       31.32      5.18 o 
   1   8   0      256.02      242.87     10.98 o 
   2   8   0      212.83      265.28     12.63 o 
   3   8   0       31.97       39.46      7.29 o 
   4   8   0      128.36      131.13     10.36 o 
   5   8   0        2.05        7.24      7.03 o 
  -8   9   0      136.27      120.81     14.47 o 
  -7   9   0        1.85       -1.45      5.87 o 
  -6   9   0      518.26      529.02     25.50 o 
  -5   9   0        9.88        5.79      3.90 o 
  -4   9   0       45.49       47.06      5.87 o 
  -3   9   0      621.52      629.82     13.24 o 
  -2   9   0        0.70        3.84      1.94 o 
  -1   9   0       38.87       41.01      5.87 o 
   0   9   0        0.02       -2.46      4.83 o 
   1   9   0      274.20      282.76     12.56 o 
   2   9   0       46.78       43.78      7.92 o 
   3   9   0       88.68       73.42      9.00 o 
   4   9   0        2.37        9.42      7.08 o 
  -8  10   0       38.78       40.18     12.59 o 
  -7  10   0      230.05      233.21     12.43 o 
  -6  10   0       82.10       88.85      8.31 o 
  -5  10   0      709.42      708.26     15.71 o 
  -4  10   0      275.13      272.83     12.23 o 
  -3  10   0       23.76       27.56      3.59 o 
  -2  10   0       12.99        4.04      5.74 o 
  -1  10   0        9.08        2.71      6.74 o 
   0  10   0      128.11      112.56      9.05 o 
   1  10   0       54.89       51.74      7.71 o 
   2  10   0      164.66      144.87     10.68 o 
   3  10   0       47.99       46.22      8.73 o 
   4  10   0        9.17       -1.65      7.12 o 
  -7  11   0      173.55      173.36     11.20 o 
  -6  11   0      176.09      176.93     10.62 o 
  -5  11   0      580.59      608.65     14.75 o 
  -4  11   0       25.13       19.50      6.59 o 
  -3  11   0      133.00      119.83      9.45 o 
  -2  11   0      496.94      490.31     17.27 o 
  -1  11   0        6.68        4.00      6.32 o 
   0  11   0      311.84      278.14     17.30 o 
   1  11   0        1.50       -3.80      5.92 o 
   2  11   0       39.76       53.19      9.06 o 
   3  11   0       28.01       30.08     18.81 o 
  -7  12   0      260.40      284.18     18.12 o 
  -6  12   0      112.50      105.48     15.21 o 
  -5  12   0       91.99       90.83      8.99 o 
  -4  12   0       74.38       89.99     15.12 o 
  -3  12   0       72.16       78.97      8.85 o 
  -2  12   0        0.30       -1.87      6.17 o 
  -1  12   0      102.34       81.81      9.35 o 
   0  12   0       68.35       78.49      9.61 o 
   1  12   0       23.26       18.34     12.15 o 
   2  12   0       96.39      145.47     12.02 o 
  -6  13   0        5.54       21.25     12.68 o 
  -5  13   0        2.07       -1.04      5.85 o 
  -4  13   0      223.00      215.27     17.91 o 
  -3  13   0       17.58       17.68      7.37 o 
  -2  13   0        0.13       -7.79      5.91 o 
  -1  13   0        0.68       -5.25      6.62 o 
   0  13   0       13.14       34.06      8.50 o 
   3 -14   1        4.88        0.59      6.89 o 
   0 -13   1       60.38       56.75      8.94 o 
   1 -13   1       55.07       51.76      8.44 o 
   2 -13   1       18.21       19.77      7.13 o 
   3 -13   1       32.79       36.46      7.87 o 
   4 -13   1        0.06        7.25      6.69 o 
   5 -13   1      118.17      135.25     10.79 o 
   6 -13   1        0.02      -10.33     10.89 o 
  -2 -12   1       24.38       19.16      8.05 o 
  -1 -12   1       97.71       97.66     10.15 o 
   0 -12   1       40.36       38.11      8.07 o 
   1 -12   1       36.52       34.71      7.85 o 
   2 -12   1      110.26       85.65     10.40 o 
   3 -12   1       45.77       31.23      8.57 o 
   4 -12   1      131.52      118.36     18.35 o 
   5 -12   1      342.34      351.23     26.03 o 
   6 -12   1       69.07       72.10      8.07 o 
   7 -12   1       16.61       27.26      7.15 o 
  -3 -11   1        0.20        4.88      6.90 o 
  -2 -11   1       31.69       50.30     11.96 o 
  -1 -11   1      120.79      129.51     10.53 o 
   0 -11   1        8.98        4.02      6.49 o 
   1 -11   1      252.65      202.25     22.25 o 
   2 -11   1       90.74       97.63     25.96 o 
   3 -11   1      242.93      236.35     11.70 o 
   4 -11   1      689.28      688.69     26.94 o 
   5 -11   1        4.06        4.57      4.14 o 
   6 -11   1       54.24       53.69      8.82 o 
   7 -11   1       87.19       84.85      9.02 o 
  -4 -10   1        9.53       15.81      7.47 o 
  -3 -10   1       36.54       24.95      7.55 o 
  -2 -10   1       16.02       11.80      6.85 o 
  -1 -10   1      525.92      513.56     17.57 o 
   0 -10   1      100.13       82.59      8.22 o 
   1 -10   1       62.71       61.35     12.84 o 
   2 -10   1       30.95       36.36      6.44 o 
   3 -10   1      498.21      506.44     11.97 o 
   4 -10   1       58.36       64.88      5.50 o 
   5 -10   1      124.48      131.78      6.76 o 
   6 -10   1      228.31      226.10     11.82 o 
   7 -10   1      246.65      275.75     13.91 o 
   8 -10   1       68.34       74.46      9.27 o 
  -5  -9   1      109.90      103.74     10.85 o 
  -4  -9   1       23.97       37.04     14.28 o 
  -3  -9   1      190.06      173.59     11.38 o 
  -2  -9   1      303.56      276.60     12.92 o 
  -1  -9   1       26.16       33.99      6.45 o 
   0  -9   1      407.60      385.34     15.10 o 
   1  -9   1       11.93        5.75     10.85 o 
   2  -9   1        2.12        1.58      2.27 o 
   3  -9   1      337.44      334.45     15.67 o 
   4  -9   1      536.34      558.77     12.88 o 
   5  -9   1      131.91      131.77      6.41 o 
   6  -9   1        0.03       -2.76      5.33 o 
   7  -9   1       60.50       45.07     12.36 o 
   8  -9   1        8.09        6.03      6.95 o 
  -5  -8   1      172.17      173.04     15.61 o 
  -4  -8   1      140.83      135.42     10.44 o 
  -3  -8   1      109.58      104.85      9.08 o 
  -2  -8   1       77.76       74.01      7.21 o 
  -1  -8   1       65.71       60.87      6.53 o 
   0  -8   1       11.83       18.12      4.63 o 
   1  -8   1      143.15      139.38      4.59 o 
   2  -8   1       50.54       54.84      3.80 o 
   3  -8   1      331.12      329.40     10.11 o 
   4  -8   1       47.27       45.49      4.04 o 
   5  -8   1       57.24       60.76      9.26 o 
   6  -8   1       47.04       45.25      6.94 o 
   7  -8   1      150.93      176.31     29.22 o 
   8  -8   1       28.84       31.88      7.63 o 
   9  -8   1       18.11       14.90      7.58 o 
  -6  -7   1       88.14       86.71      9.36 o 
  -5  -7   1       61.56       46.61      7.72 o 
  -4  -7   1        0.52       -0.90      5.54 o 
  -3  -7   1      114.78      111.11      8.34 o 
  -2  -7   1        9.28       10.34      2.34 o 
  -1  -7   1        5.42        4.81      3.90 o 
   0  -7   1      569.93      526.46     14.65 o 
   1  -7   1      547.25      561.24     10.92 o 
   2  -7   1       95.15       98.10      4.35 o 
   3  -7   1        1.94        1.68      2.44 o 
   4  -7   1      325.84      299.70      8.08 o 
   5  -7   1      173.97      181.30      7.01 o 
   6  -7   1      355.42      358.76     15.02 o 
   7  -7   1        3.06       -2.47      5.71 o 
   8  -7   1       48.52       60.33     10.73 o 
   9  -7   1       34.28       38.80     14.87 o 
  -7  -6   1       42.70       50.16     16.26 o 
  -6  -6   1       15.70       24.82      6.93 o 
  -5  -6   1       96.82      108.87     10.02 o 
  -4  -6   1      231.61      224.16      7.91 o 
  -3  -6   1       55.05       64.19      4.63 o 
  -2  -6   1       20.56       28.71      2.86 o 
  -1  -6   1        0.09       -1.71      3.66 o 
   0  -6   1     2594.69     2718.22     40.53 o 
   1  -6   1     2195.15     2300.04     34.77 o 
   2  -6   1       25.72       25.08      3.14 o 
   3  -6   1       28.47       21.93      3.07 o 
   4  -6   1      107.49      113.56      4.72 o 
   5  -6   1        1.44        3.41      2.34 o 
   6  -6   1       55.86       60.12      6.67 o 
   7  -6   1       31.84       30.98      6.85 o 
   8  -6   1      201.14      209.54     18.65 o 
   9  -6   1       97.93       93.08     10.18 o 
  -7  -5   1       84.90       90.61      6.57 o 
  -6  -5   1      270.82      276.43      9.98 o 
  -5  -5   1      646.27      664.88     15.01 o 
  -4  -5   1      242.12      228.57      7.85 o 
  -3  -5   1       90.95       92.29      4.57 o 
  -2  -5   1       20.37       16.56      4.13 o 
  -1  -5   1       73.09       88.40      3.61 o 
   0  -5   1      218.00      235.31      7.99 o 
   1  -5   1      750.85      770.46     13.18 o 
   2  -5   1      323.06      352.89      7.62 o 
   3  -5   1      817.90      772.66     13.80 o 
   4  -5   1     1313.98     1331.25     21.83 o 
   5  -5   1       39.30       36.13      2.50 o 
   6  -5   1      111.53      116.02     17.77 o 
   7  -5   1       65.63       68.89      8.02 o 
   8  -5   1        1.26       -4.31     13.52 o 
   9  -5   1       24.14       21.11      7.69 o 
  -7  -4   1        9.63        5.40      4.46 o 
  -6  -4   1      490.63      499.11     12.93 o 
  -5  -4   1        0.05       -0.79      3.43 o 
  -4  -4   1       33.26       33.94      3.62 o 
  -3  -4   1      589.43      636.02     15.30 o 
  -2  -4   1      898.12      931.13     18.06 o 
  -1  -4   1      596.32      618.64     11.29 o 
   0  -4   1     3367.90     3334.23     48.02 o 
   1  -4   1     1659.46     1660.48     25.00 o 
   2  -4   1     2734.40     2662.63     43.62 o 
   3  -4   1      281.52      276.74      6.32 o 
   4  -4   1      500.59      502.53      9.86 o 
   5  -4   1        2.30        8.29      4.74 o 
   6  -4   1        2.80        4.26      5.01 o 
   7  -4   1       95.39       88.97      8.56 o 
   8  -4   1        6.38        6.16      6.29 o 
   9  -4   1      145.23      154.09     17.30 o 
  -8  -3   1      104.82      109.46      9.47 o 
  -7  -3   1      100.47       99.21     10.48 o 
  -6  -3   1       94.32      104.06      6.10 o 
  -5  -3   1        1.69        1.39      3.13 o 
  -4  -3   1       35.62       34.29      3.48 o 
  -3  -3   1      464.34      462.49     10.21 o 
  -2  -3   1        2.87        7.44      1.89 o 
  -1  -3   1      142.41      154.45      3.98 o 
   0  -3   1       16.15       10.27      1.63 o 
   1  -3   1      303.22      288.30      5.82 o 
   2  -3   1      669.44      619.62     13.10 o 
   3  -3   1      701.45      639.15      9.13 o 
   4  -3   1       13.24       10.51      4.49 o 
   5  -3   1        6.64       16.87      4.10 o 
   6  -3   1       32.99       28.27      6.74 o 
   7  -3   1       18.30       18.71      6.69 o 
   8  -3   1        0.13        8.93     14.75 o 
   9  -3   1       87.21      101.45     15.49 o 
  -8  -2   1      238.53      226.30     17.63 o 
  -7  -2   1       37.39       35.34      4.74 o 
  -6  -2   1       38.74       33.47      4.24 o 
  -5  -2   1        0.02       -1.07      2.73 o 
  -4  -2   1     3045.20     3051.63     45.90 o 
  -3  -2   1        0.15        1.69      3.23 o 
  -2  -2   1      568.74      531.39      9.59 o 
  -1  -2   1       23.11       30.04      1.82 o 
   0  -2   1      309.80      242.64      6.74 o 
   1  -2   1      402.64      405.50      6.91 o 
   2  -2   1        2.79        1.68      0.93 o 
   3  -2   1       67.99       55.47      3.92 o 
   4  -2   1       90.76       94.52      8.99 o 
   5  -2   1       81.48       96.80      6.29 o 
   6  -2   1       46.41       52.19     11.12 o 
   7  -2   1       40.45       47.42      9.41 o 
   8  -2   1       16.52       12.19      8.15 o 
   9  -2   1      108.47      130.28     15.81 o 
  -8  -1   1       23.31       17.98      6.58 o 
  -7  -1   1       52.13       58.20      5.03 o 
  -6  -1   1        0.09       -2.44      2.93 o 
  -5  -1   1      255.89      252.83     18.84 o 
  -4  -1   1       59.34       61.36      5.58 o 
  -3  -1   1      617.44      612.69     11.14 o 
  -2  -1   1     1890.06     1772.26     26.32 o 
  -1  -1   1      113.80      106.81      2.73 o 
   0  -1   1     2419.50     2525.42     25.25 o 
   1  -1   1       54.27       61.68      1.33 o 
   2  -1   1      276.90      289.10     10.50 o 
   3  -1   1      604.09      564.50     10.05 o 
   4  -1   1       18.62       22.49      3.39 o 
   5  -1   1      126.67      126.07      6.26 o 
   6  -1   1       84.95       95.83      4.35 o 
   7  -1   1        2.28       -0.33      5.24 o 
   8  -1   1       29.58       29.76      7.20 o 
   9  -1   1       46.83       48.74      8.44 o 
  -9   0   1       39.49       27.62      7.55 o 
  -8   0   1      183.37      187.38     18.74 o 
  -7   0   1        3.94        6.01      3.44 o 
  -6   0   1      111.65      123.50      5.57 o 
  -5   0   1      512.80      523.31     14.21 o 
  -4   0   1       25.97       34.23      4.00 o 
  -3   0   1      132.02      145.43      4.42 o 
  -2   0   1     9511.92    10037.43    171.06 o 
  -1   0   1      588.13      594.62      9.48 o 
   0   0   1      262.09      244.43     10.06 o 
   1   0   1      469.07      474.06      6.48 o 
   2   0   1      814.67      735.96     11.90 o 
   3   0   1       11.30        9.36      1.72 o 
   4   0   1     3200.76     3217.09     47.74 o 
   5   0   1        3.76        5.99      2.39 o 
   6   0   1      122.45      133.81      5.67 o 
   7   0   1        5.12        8.56      5.74 o 
   8   0   1       19.71       18.89      6.98 o 
  -9   1   1        5.45        4.38      6.42 o 
  -8   1   1       25.52       18.91      8.73 o 
  -7   1   1       39.73       20.60      6.10 o 
  -6   1   1       83.97       76.60      4.38 o 
  -5   1   1      182.39      182.80      5.83 o 
  -4   1   1       56.50       62.24      3.27 o 
  -3   1   1        0.16        0.78      1.51 o 
  -2   1   1       56.00       78.08     11.40 o 
  -1   1   1       64.28       70.25      2.02 o 
   0   1   1     1563.51     1655.76     20.57 o 
   1   1   1      351.91      317.54      7.36 o 
   2   1   1     3268.16     3213.43     46.34 o 
   3   1   1     1389.89     1361.64     21.65 o 
   4   1   1       24.60       33.46      3.26 o 
   5   1   1       19.16       17.77      3.07 o 
   6   1   1       61.76       56.64      4.41 o 
   7   1   1      305.52      293.25     13.67 o 
   8   1   1       31.55       21.33      6.78 o 
  -9   2   1        5.27       -2.14      5.97 o 
  -8   2   1       99.63      105.25     13.33 o 
  -7   2   1      259.86      243.81     11.88 o 
  -6   2   1      167.42      173.74     12.75 o 
  -5   2   1      146.40      147.93      5.12 o 
  -4   2   1       45.41       40.75      2.87 o 
  -3   2   1      394.09      367.35      7.35 o 
  -2   2   1    12438.31    12863.49    180.65 o 
  -1   2   1       19.65       20.74      1.47 o 
   0   2   1     1820.04     1743.48     42.43 o 
   1   2   1       29.87       25.45      1.70 o 
   2   2   1     3996.42     4151.56     59.62 o 
   3   2   1        0.13        0.65      2.60 o 
   4   2   1        3.88        7.56      2.61 o 
   5   2   1        0.74        4.77      2.97 o 
   6   2   1       16.90       25.33      6.39 o 
   7   2   1      166.27      166.76     20.72 o 
   8   2   1       49.06       52.80      7.94 o 
  -9   3   1        4.22       -0.85      6.46 o 
  -8   3   1       20.87       21.14      7.04 o 
  -7   3   1       38.65       42.15      6.63 o 
  -6   3   1        1.60       -1.76      1.96 o 
  -5   3   1       25.89       31.72      5.37 o 
  -4   3   1      569.42      575.98     11.07 o 
  -3   3   1      429.34      400.00      8.00 o 
  -2   3   1      445.00      397.93      7.74 o 
  -1   3   1        5.18        6.96      1.37 o 
   0   3   1       46.65       24.41      2.52 o 
   1   3   1      976.78      997.19     27.68 o 
   2   3   1      870.70      966.70     16.21 o 
   3   3   1      108.37      119.60      5.11 o 
   4   3   1       39.05       37.33      3.66 o 
   5   3   1        2.76        4.92      3.34 o 
   6   3   1      392.01      368.87     10.91 o 
   7   3   1      245.72      245.37     16.40 o 
   8   3   1        0.16       -0.77      7.06 o 
  -9   4   1       83.20       73.04      9.68 o 
  -8   4   1       47.17       51.06     11.96 o 
  -7   4   1      145.77      145.55      9.58 o 
  -6   4   1       18.78       21.34      3.83 o 
  -5   4   1      139.65      139.84      6.40 o 
  -4   4   1     1594.97     1662.40     26.36 o 
  -3   4   1      405.88      388.96      8.11 o 
  -2   4   1       17.08       10.10      2.15 o 
  -1   4   1       92.63       84.34      6.63 o 
   0   4   1     1600.23     1556.64     29.99 o 
   1   4   1      310.86      360.16      8.22 o 
   2   4   1       33.78       37.00      5.94 o 
   3   4   1      167.33      165.13      6.05 o 
   4   4   1        0.03        0.50      2.89 o 
   5   4   1      709.49      740.68     15.92 o 
   6   4   1       34.66       31.23      4.97 o 
   7   4   1      259.67      238.51     12.46 o 
  -9   5   1        3.37        2.13      8.20 o 
  -8   5   1        1.76        1.68      6.03 o 
  -7   5   1       48.68       61.36     13.75 o 
  -6   5   1      673.03      717.87     14.24 o 
  -5   5   1     1260.98     1208.62     26.78 o 
  -4   5   1      170.72      180.70      5.88 o 
  -3   5   1      221.00      224.66      6.50 o 
  -2   5   1     1098.12     1105.65     18.05 o 
  -1   5   1      325.81      315.29      7.94 o 
   0   5   1      618.95      692.99     16.19 o 
   1   5   1      382.68      397.04     13.61 o 
   2   5   1       92.92       85.83      3.99 o 
   3   5   1      346.59      322.11      9.26 o 
   4   5   1      199.11      204.70     14.56 o 
   5   5   1       24.69       27.82      4.42 o 
   6   5   1      357.73      387.66     11.42 o 
   7   5   1        6.72        4.60     10.92 o 
  -9   6   1        0.06       -8.90      6.36 o 
  -8   6   1      128.23      122.37     10.05 o 
  -7   6   1        0.15        0.63      5.60 o 
  -6   6   1        0.09        0.38      2.34 o 
  -5   6   1       43.83       40.17      3.62 o 
  -4   6   1      725.41      740.45     15.58 o 
  -3   6   1        6.16        5.56      2.65 o 
  -2   6   1      621.32      653.04     12.40 o 
  -1   6   1        8.65        6.91      1.43 o 
   0   6   1      122.04      115.80      6.87 o 
   1   6   1        4.21        3.72      3.63 o 
   2   6   1     1148.75     1115.76     19.14 o 
   3   6   1     2703.83     2722.06     49.13 o 
   4   6   1      131.55      137.07      6.27 o 
   5   6   1       37.13       38.85      7.36 o 
   6   6   1       24.44       17.90      6.69 o 
  -9   7   1        0.08       -2.67      8.55 o 
  -8   7   1        5.07        8.60      6.62 o 
  -7   7   1       32.33       31.36      6.91 o 
  -6   7   1      329.33      309.92     15.38 o 
  -5   7   1       16.38       18.37      3.73 o 
  -4   7   1        5.38        4.42      2.67 o 
  -3   7   1      553.68      578.72     11.85 o 
  -2   7   1       25.79       30.73      2.76 o 
  -1   7   1        5.64        4.79      3.77 o 
   0   7   1       38.22       49.39      5.19 o 
   1   7   1      413.05      390.38     12.90 o 
   2   7   1      541.92      519.31     16.04 o 
   3   7   1       59.14       47.81      7.19 o 
   4   7   1       43.65       43.95      7.60 o 
   5   7   1      164.92      164.49     11.08 o 
   6   7   1       31.62       21.57      7.74 o 
  -9   8   1        0.90        6.49      7.20 o 
  -8   8   1        1.15        0.29      6.27 o 
  -7   8   1        0.00       -5.17      5.73 o 
  -6   8   1        0.13       -3.51      2.74 o 
  -5   8   1      104.42      104.93      6.54 o 
  -4   8   1        0.27        0.82      2.90 o 
  -3   8   1      526.36      511.07     15.22 o 
  -2   8   1        2.73        2.54      1.79 o 
  -1   8   1        0.45       -1.90      3.76 o 
   0   8   1        6.10        7.27      4.43 o 
   1   8   1      309.02      270.21     11.72 o 
   2   8   1      568.45      542.82     17.63 o 
   3   8   1      115.71      111.50     12.82 o 
   4   8   1      115.11      118.33     10.11 o 
   5   8   1        3.73        1.81      6.49 o 
  -8   9   1        0.45       -3.08      5.76 o 
  -7   9   1       43.83       49.91     12.43 o 
  -6   9   1       27.94       29.74      4.22 o 
  -5   9   1      387.27      372.55     17.86 o 
  -4   9   1      785.71      725.72     15.14 o 
  -3   9   1       21.10       18.56      3.09 o 
  -2   9   1       98.66      100.87      7.51 o 
  -1   9   1       44.71       44.81      7.71 o 
   0   9   1       50.34       43.74      6.39 o 
   1   9   1      594.06      517.65     17.61 o 
   2   9   1      306.65      272.41     28.52 o 
   3   9   1      221.63      206.84     12.46 o 
   4   9   1        0.98       -7.90     11.57 o 
  -8  10   1       43.85       38.07      7.94 o 
  -7  10   1       95.18      101.58     16.49 o 
  -6  10   1      300.28      306.88     10.71 o 
  -5  10   1      131.23      131.70      6.72 o 
  -4  10   1       52.33       56.29      6.77 o 
  -3  10   1       29.03       25.95     15.72 o 
  -2  10   1      241.06      219.67     26.92 o 
  -1  10   1       96.88      112.88      8.95 o 
   0  10   1       62.81       69.63     14.17 o 
   1  10   1        0.71       -5.01      5.94 o 
   2  10   1       89.18       96.40      9.86 o 
   3  10   1       17.85       35.28     10.70 o 
  -7  11   1      125.54      120.41     13.00 o 
  -6  11   1      331.09      328.00     10.64 o 
  -5  11   1      333.76      326.09     10.36 o 
  -4  11   1       39.66       48.57      7.69 o 
  -3  11   1      146.03      135.59     10.11 o 
  -2  11   1        4.27        8.59      6.07 o 
  -1  11   1      235.45      205.30     11.67 o 
   0  11   1       50.05       35.77      7.48 o 
   1  11   1       19.18        8.10      6.97 o 
   2  11   1       17.63       28.84      9.87 o 
  -7  12   1       27.05       24.27     12.36 o 
  -6  12   1       12.05        7.76     12.77 o 
  -5  12   1        0.49       12.73      6.34 o 
  -4  12   1      243.92      239.27     15.84 o 
  -3  12   1       58.38       49.67      8.42 o 
  -2  12   1        0.31       -3.86      6.17 o 
  -1  12   1       17.45       20.25      7.42 o 
   0  12   1        5.07        7.78      8.64 o 
   1  12   1        0.03       -1.61      6.98 o 
  -5  13   1       68.38       86.58      9.31 o 
  -4  13   1       25.56       25.76      8.29 o 
  -3  13   1      193.31      205.44     23.71 o 
  -2  13   1       54.66       64.15      9.13 o 
  -1  13   1        1.81        1.86      8.43 o 
   0  13   1        4.59        4.68      6.99 o 
   2 -14   2        3.52        4.53      7.21 o 
   3 -14   2        0.04        5.11      7.29 o 
   0 -13   2        0.14       -6.14      6.46 o 
   1 -13   2      105.09      106.13     20.76 o 
   2 -13   2       26.67       41.80      7.96 o 
   3 -13   2       45.77       57.18      8.67 o 
   4 -13   2       19.42       10.16      9.62 o 
   5 -13   2        0.08       -1.83      5.82 o 
   6 -13   2       26.13       44.99     13.84 o 
  -2 -12   2        7.04        9.02      7.13 o 
  -1 -12   2       56.34       61.18      9.06 o 
   0 -12   2        5.44        5.27      6.78 o 
   1 -12   2      119.64      136.22     10.44 o 
   2 -12   2      117.06       86.80      8.84 o 
   3 -12   2      165.08      159.57     11.17 o 
   4 -12   2       35.92       41.84      7.52 o 
   5 -12   2       10.65       13.37      5.58 o 
   6 -12   2      246.26      242.35     17.35 o 
   7 -12   2        0.71       -2.85      5.94 o 
  -3 -11   2       26.17       28.11      8.23 o 
  -2 -11   2        0.88        5.84      6.46 o 
  -1 -11   2       10.33        0.60     10.24 o 
   0 -11   2       54.90       41.47      7.67 o 
   1 -11   2      158.44      141.18     10.12 o 
   2 -11   2      111.43      100.33     20.48 o 
   3 -11   2       13.64       14.91      9.22 o 
   4 -11   2      407.43      434.92     14.60 o 
   5 -11   2      515.46      553.72     13.70 o 
   6 -11   2      347.46      346.43     39.57 o 
   7 -11   2       30.77       41.60      7.90 o 
  -4 -10   2       62.21       81.21     10.11 o 
  -3 -10   2       28.72       39.70     14.10 o 
  -2 -10   2       53.63       42.22      8.13 o 
  -1 -10   2       16.53       16.32      6.73 o 
   0 -10   2      798.77      671.64     19.71 o 
   1 -10   2      326.21      287.73     12.65 o 
   2 -10   2        9.69        8.86      2.88 o 
   3 -10   2      679.89      634.37     13.99 o 
   4 -10   2       56.96       65.18      6.96 o 
   5 -10   2        0.16        4.50      3.46 o 
   6 -10   2      395.76      395.03     15.88 o 
   7 -10   2        0.19       -1.57      6.03 o 
   8 -10   2      109.85      103.99     10.32 o 
  -5  -9   2        6.65       26.04     19.34 o 
  -4  -9   2      171.05      169.91     11.70 o 
  -3  -9   2       58.77       45.75      7.87 o 
  -2  -9   2      190.84      186.62     19.27 o 
  -1  -9   2      225.15      188.54     10.11 o 
   0  -9   2       23.18       17.97      5.58 o 
   1  -9   2      358.74      347.03      8.54 o 
   2  -9   2     2599.80     2476.25     38.91 o 
   3  -9   2      310.38      305.82      8.82 o 
   4  -9   2      431.63      431.13     11.02 o 
   5  -9   2      316.37      339.84     12.98 o 
   6  -9   2      129.36      132.23      9.67 o 
   7  -9   2       53.64       57.29      8.22 o 
   8  -9   2       94.75       86.03      9.59 o 
  -5  -8   2      110.77      119.43     10.18 o 
  -4  -8   2      136.76      159.99     17.39 o 
  -3  -8   2      389.02      388.81     14.97 o 
  -2  -8   2       79.74       83.18      7.53 o 
  -1  -8   2       10.10        7.04      1.86 o 
   0  -8   2      114.89       99.06      4.10 o 
   1  -8   2      469.86      444.44      9.71 o 
   2  -8   2       53.45       58.75      3.85 o 
   3  -8   2      232.05      211.71      6.96 o 
   4  -8   2        0.23        0.52      2.87 o 
   5  -8   2        3.88        6.36      2.79 o 
   6  -8   2        9.63       17.03      6.35 o 
   7  -8   2        1.80        2.44      5.78 o 
   8  -8   2       55.74       61.48     16.44 o 
  -6  -7   2        6.80       11.03      6.80 o 
  -5  -7   2        1.76       -1.06      5.72 o 
  -4  -7   2      130.78      122.62      9.32 o 
  -3  -7   2      293.16      263.95      7.96 o 
  -2  -7   2        1.14        1.78      2.29 o 
  -1  -7   2        6.93       11.10      2.20 o 
   0  -7   2      187.82      169.32     11.19 o 
   1  -7   2      281.74      266.03      6.97 o 
   2  -7   2       84.92       67.59      4.11 o 
   3  -7   2        2.64        9.06      2.70 o 
   4  -7   2       62.89       66.50      4.11 o 
   5  -7   2      598.16      581.82     12.62 o 
   6  -7   2       39.64       42.80      7.71 o 
   7  -7   2       74.40       62.32      8.25 o 
   8  -7   2      135.57      133.54     14.40 o 
   9  -7   2       76.09       68.01      9.79 o 
  -7  -6   2       12.54        7.83      6.43 o 
  -6  -6   2      111.03      116.13      9.49 o 
  -5  -6   2      303.58      332.71     10.30 o 
  -4  -6   2       57.16       52.24      4.72 o 
  -3  -6   2        0.50        1.21      2.69 o 
  -2  -6   2       98.28      109.30      4.69 o 
  -1  -6   2       83.83       93.94      4.18 o 
   0  -6   2       71.89       65.87      3.75 o 
   1  -6   2        0.77       -1.01      2.94 o 
   2  -6   2      320.51      308.03      9.24 o 
   3  -6   2      104.06      112.32      4.88 o 
   4  -6   2      159.69      184.70      5.98 o 
   5  -6   2       57.85       63.02      4.50 o 
   6  -6   2       12.65       11.39      5.12 o 
   7  -6   2       55.22       52.65      8.17 o 
   8  -6   2      104.62      110.16     10.18 o 
   9  -6   2      182.50      168.72     12.45 o 
  -7  -5   2      190.73      203.90      9.10 o 
  -6  -5   2       15.85       13.13      4.57 o 
  -5  -5   2       69.29       66.40      5.48 o 
  -4  -5   2      124.16      116.58      5.59 o 
  -3  -5   2      481.79      515.10     11.12 o 
  -2  -5   2      120.13      152.57      5.61 o 
  -1  -5   2      131.73      145.64      4.94 o 
   0  -5   2      317.83      403.56      8.10 o 
   1  -5   2     3503.87     3689.98     53.52 o 
   2  -5   2      604.94      646.84     11.82 o 
   3  -5   2      257.82      289.66     13.04 o 
   4  -5   2      140.58      177.54      5.28 o 
   5  -5   2        0.65       -1.98      3.54 o 
   6  -5   2        2.84        6.28      5.09 o 
   7  -5   2      101.74      108.74      9.16 o 
   8  -5   2        2.68        2.63      7.25 o 
   9  -5   2        2.82        0.57      6.47 o 
  -8  -4   2       36.36       23.85      6.99 o 
  -7  -4   2       75.03       72.56      6.26 o 
  -6  -4   2      744.42      701.00     15.82 o 
  -5  -4   2      212.73      183.95      7.21 o 
  -4  -4   2      542.66      575.48     12.32 o 
  -3  -4   2        0.93       -0.48      2.68 o 
  -2  -4   2      674.48      685.70     12.62 o 
  -1  -4   2     1069.81     1119.88     26.14 o 
   0  -4   2      237.44      235.79      5.34 o 
   1  -4   2     1550.03     1584.76     24.10 o 
   2  -4   2     1768.51     1775.32     26.90 o 
   3  -4   2     1075.12     1063.98     17.37 o 
   4  -4   2     2431.66     2429.08     46.53 o 
   5  -4   2      328.06      305.16     10.98 o 
   6  -4   2      190.89      197.70      9.95 o 
   7  -4   2        4.89        4.92      5.76 o 
   8  -4   2       63.12       58.90     11.47 o 
   9  -4   2      285.05      260.67     14.19 o 
  -8  -3   2       64.96       73.29      8.26 o 
  -7  -3   2       25.63       27.93      4.88 o 
  -6  -3   2       25.29       32.86      4.76 o 
  -5  -3   2       62.33       64.78      5.13 o 
  -4  -3   2       16.44       12.77      4.59 o 
  -3  -3   2      552.97      596.83     11.92 o 
  -2  -3   2      707.25      761.23     13.16 o 
  -1  -3   2       77.58       57.41      2.54 o 
   0  -3   2     1162.04     1150.08     17.65 o 
   1  -3   2     1588.61     1509.28     22.65 o 
   2  -3   2      147.42      174.99      4.30 o 
   3  -3   2        0.57        3.09      2.47 o 
   4  -3   2      198.43      196.49      8.87 o 
   5  -3   2       67.99       67.31      5.97 o 
   6  -3   2       14.11       16.67      5.12 o 
   7  -3   2       69.96       52.25      7.52 o 
   8  -3   2        4.43        4.68      6.26 o 
   9  -3   2        3.51       -4.31      6.38 o 
  -8  -2   2        0.00       -0.14      5.80 o 
  -7  -2   2        4.15        6.86      3.96 o 
  -6  -2   2      114.99      104.78      6.95 o 
  -5  -2   2        0.56       -0.41      3.09 o 
  -4  -2   2       73.68       61.30      4.01 o 
  -3  -2   2      210.46      223.12      5.98 o 
  -2  -2   2      254.24      225.14      5.47 o 
  -1  -2   2      305.72      297.21      5.92 o 
   0  -2   2      478.68      481.55      8.07 o 
   1  -2   2      598.05      561.46      9.28 o 
   2  -2   2        0.95       -0.45      0.62 o 
   3  -2   2      240.20      242.58      7.94 o 
   4  -2   2      336.16      293.81     15.24 o 
   5  -2   2      145.44      126.46      7.27 o 
   6  -2   2      198.72      201.72     10.01 o 
   7  -2   2       34.52       26.33      6.52 o 
   8  -2   2       73.59       57.69      8.03 o 
   9  -2   2       39.59       54.09      9.05 o 
  -8  -1   2        0.30        2.35      5.86 o 
  -7  -1   2       16.64       16.08      4.08 o 
  -6  -1   2       29.82       26.01      6.64 o 
  -5  -1   2      299.26      290.81      8.04 o 
  -4  -1   2        0.45        4.58      3.03 o 
  -3  -1   2     1060.88     1099.68     17.85 o 
  -2  -1   2     1515.74     1633.91     24.48 o 
  -1  -1   2      697.60      740.88      9.85 o 
   0  -1   2       32.32       16.59      0.87 o 
   1  -1   2      195.33      199.54      3.41 o 
   2  -1   2      382.78      401.52      6.60 o 
   3  -1   2      352.57      336.58      5.41 o 
   4  -1   2     1351.59     1446.46     23.15 o 
   5  -1   2       73.33       69.31      7.61 o 
   6  -1   2      104.93       98.32     17.40 o 
   7  -1   2        5.40        6.19      6.07 o 
   8  -1   2       30.33       45.54     10.40 o 
  -9   0   2       40.62       43.62      7.79 o 
  -8   0   2       11.66        1.00      8.97 o 
  -7   0   2        5.54        4.11      4.30 o 
  -6   0   2      365.69      360.53      9.43 o 
  -5   0   2      463.39      454.05     10.15 o 
  -4   0   2      151.84      140.75      6.00 o 
  -3   0   2      194.26      235.80      5.69 o 
  -2   0   2    16112.97    15826.14    317.24 o 
  -1   0   2        0.33        0.27      0.78 o 
   0   0   2      544.20      434.80      6.03 o 
   1   0   2     2089.99     2014.74     29.35 o 
   2   0   2        2.35        2.40      1.37 o 
   3   0   2     2853.08     2859.01     42.13 o 
   4   0   2      532.02      461.98      9.64 o 
   5   0   2      124.62      134.13      6.03 o 
   6   0   2       31.03       25.80      5.77 o 
   7   0   2        5.95        7.52      5.87 o 
   8   0   2        0.01       -3.55      7.97 o 
  -9   1   2       25.07       26.33     12.35 o 
  -8   1   2      161.79      148.49     10.43 o 
  -7   1   2      742.47      716.75     15.19 o 
  -6   1   2       50.91       48.65      3.95 o 
  -5   1   2      197.78      208.06     10.12 o 
  -4   1   2     1087.25     1003.72     17.14 o 
  -3   1   2       16.22       13.05      1.87 o 
  -2   1   2    35548.03    33945.97    569.88 o 
  -1   1   2      243.13      262.68      4.89 o 
   0   1   2      492.66      490.04      8.11 o 
   1   1   2      593.62      576.21     11.96 o 
   2   1   2      526.39      568.24     10.15 o 
   3   1   2      605.52      603.05     11.44 o 
   4   1   2      193.40      232.67      6.96 o 
   5   1   2      117.21      110.11      5.03 o 
   6   1   2       20.73       12.20      3.35 o 
   7   1   2       91.12       92.63      8.66 o 
   8   1   2      134.51      147.91     10.72 o 
  -9   2   2      166.37      171.49     14.17 o 
  -8   2   2      406.04      381.81     15.59 o 
  -7   2   2      206.61      201.72     10.99 o 
  -6   2   2      149.44      138.13      8.23 o 
  -5   2   2       46.85       48.01      3.35 o 
  -4   2   2        6.02        3.49      2.35 o 
  -3   2   2        6.05        5.93      1.77 o 
  -2   2   2      366.81      453.91      8.23 o 
  -1   2   2      187.41      223.56      4.70 o 
   0   2   2      433.27      454.16      9.65 o 
   1   2   2      467.15      483.24     10.30 o 
   2   2   2     2657.66     2752.58     40.62 o 
   3   2   2      964.05     1025.78     17.81 o 
   4   2   2      208.20      178.25     10.30 o 
   5   2   2       52.04       47.76     10.28 o 
   6   2   2       76.92       75.04      5.31 o 
   7   2   2        1.81       -4.24      5.44 o 
   8   2   2        5.85        7.97      5.96 o 
  -9   3   2        0.49        6.62      6.22 o 
  -8   3   2       42.66       50.09     21.85 o 
  -7   3   2        0.60        1.67      2.91 o 
  -6   3   2      509.10      485.21     10.87 o 
  -5   3   2       13.66       11.06      2.51 o 
  -4   3   2       54.38       48.52      3.63 o 
  -3   3   2      195.82      204.53      5.52 o 
  -2   3   2      778.51      864.62     14.16 o 
  -1   3   2      614.65      563.52      9.68 o 
   0   3   2      350.06      388.96      7.19 o 
   1   3   2      996.04     1033.76     16.64 o 
   2   3   2       13.62       19.77      2.63 o 
   3   3   2        1.65        1.24      2.43 o 
   4   3   2       11.73       22.04      3.40 o 
   5   3   2      282.18      286.10      9.02 o 
   6   3   2       19.76       15.27      4.85 o 
   7   3   2       26.66       23.99      8.50 o 
  -9   4   2       11.27        7.93      6.66 o 
  -8   4   2        4.48        0.35      6.26 o 
  -7   4   2       45.75       46.54      6.69 o 
  -6   4   2       53.53       52.52      3.82 o 
  -5   4   2      167.70      161.80      7.89 o 
  -4   4   2       57.88       70.07      4.15 o 
  -3   4   2       15.73       14.41      2.33 o 
  -2   4   2      314.47      335.04      7.23 o 
  -1   4   2     3551.74     3805.82     54.78 o 
   0   4   2      103.28      113.62      2.81 o 
   1   4   2      223.83      198.92      5.06 o 
   2   4   2      209.23      206.42      6.18 o 
   3   4   2        3.66        7.78      2.66 o 
   4   4   2        0.32        1.39      3.09 o 
   5   4   2      610.73      583.54     17.84 o 
   6   4   2      317.48      321.25     15.91 o 
   7   4   2       30.49       36.20      7.16 o 
  -9   5   2       20.25       14.26      7.40 o 
  -8   5   2      153.60      150.05     15.95 o 
  -7   5   2      219.81      224.17     11.40 o 
  -6   5   2        0.68        2.07      2.58 o 
  -5   5   2       75.09       60.61      3.96 o 
  -4   5   2      121.20      110.97      7.65 o 
  -3   5   2      278.32      284.05     12.16 o 
  -2   5   2      237.13      233.24     10.66 o 
  -1   5   2      153.88      168.43      7.46 o 
   0   5   2      522.79      512.66     13.68 o 
   1   5   2      291.99      276.62      4.89 o 
   2   5   2      912.12      859.65     15.49 o 
   3   5   2      130.68      135.00      6.59 o 
   4   5   2      219.17      210.61      7.83 o 
   5   5   2      266.17      273.28      9.37 o 
   6   5   2        8.91       25.56      6.48 o 
  -9   6   2        0.23       -0.16      6.20 o 
  -8   6   2       42.94       47.39      7.87 o 
  -7   6   2      441.61      436.23     21.60 o 
  -6   6   2       13.14       11.01      3.36 o 
  -5   6   2      151.46      151.41      9.11 o 
  -4   6   2       86.94       80.19      5.65 o 
  -3   6   2      535.33      569.02     11.48 o 
  -2   6   2      393.69      391.54      8.81 o 
  -1   6   2     1447.97     1516.96     26.21 o 
   0   6   2      277.34      278.68     10.23 o 
   1   6   2      177.69      146.60      7.53 o 
   2   6   2        0.22       -0.89      1.63 o 
   3   6   2     1056.93     1057.56     19.36 o 
   4   6   2       62.36       54.31      9.20 o 
   5   6   2       14.65        3.00      7.46 o 
   6   6   2        4.01        6.54      6.39 o 
  -9   7   2       49.26       47.81      8.69 o 
  -8   7   2      444.81      418.05     16.30 o 
  -7   7   2       21.39       16.80      6.22 o 
  -6   7   2        3.52        0.02      3.81 o 
  -5   7   2      110.84      104.32      5.25 o 
  -4   7   2       30.79       29.82      3.47 o 
  -3   7   2     1141.91     1069.89     18.84 o 
  -2   7   2        4.29       13.08      2.45 o 
  -1   7   2      989.21     1002.52     23.12 o 
   0   7   2       11.85        4.32      4.55 o 
   1   7   2       56.38       55.62      5.92 o 
   2   7   2      436.53      399.02     14.13 o 
   3   7   2      231.63      237.23     12.08 o 
   4   7   2      195.10      199.07     17.42 o 
   5   7   2       96.71      109.57     11.91 o 
  -9   8   2       11.08        6.30      6.88 o 
  -8   8   2       11.71       13.51      6.52 o 
  -7   8   2       35.30       31.53      7.06 o 
  -6   8   2        0.40        0.68      3.60 o 
  -5   8   2       30.75       26.88      3.95 o 
  -4   8   2      654.71      634.89     13.47 o 
  -3   8   2      834.42      864.05     16.25 o 
  -2   8   2        8.00        6.83      1.92 o 
  -1   8   2       32.03       33.23      5.25 o 
   0   8   2        1.37       -4.25      4.00 o 
   1   8   2      205.82      204.94     10.38 o 
   2   8   2       37.12       36.88      7.27 o 
   3   8   2        9.38       17.81      6.95 o 
   4   8   2       56.22       72.66      8.86 o 
   5   8   2       99.90      107.48     10.73 o 
  -8   9   2       81.50       76.60     10.08 o 
  -7   9   2       13.62       22.68      6.64 o 
  -6   9   2      218.74      225.07      8.56 o 
  -5   9   2      213.35      207.25      8.00 o 
  -4   9   2       24.44       30.11      4.04 o 
  -3   9   2       47.27       56.00      5.53 o 
  -2   9   2        0.59        0.47      4.55 o 
  -1   9   2      955.89      848.76     22.18 o 
   0   9   2      104.74       74.35      7.65 o 
   1   9   2        1.16       -7.71      5.30 o 
   2   9   2      346.81      332.66     14.67 o 
   3   9   2       65.88       64.93      9.13 o 
   4   9   2       89.00      113.72     19.32 o 
  -8  10   2      248.14      240.37     12.99 o 
  -7  10   2       10.40       17.73      6.44 o 
  -6  10   2       31.82       39.14      6.75 o 
  -5  10   2      271.36      278.13      9.41 o 
  -4  10   2      138.09      139.27      6.51 o 
  -3  10   2       44.61       38.87      6.71 o 
  -2  10   2       46.48       28.61      6.46 o 
  -1  10   2      123.63      102.47      8.66 o 
   0  10   2       32.99       29.92      7.19 o 
   1  10   2       21.80        8.65      7.15 o 
   2  10   2        0.72        9.92      9.94 o 
   3  10   2      152.78      139.53     11.49 o 
  -7  11   2      506.24      515.81     17.84 o 
  -6  11   2      507.66      504.28     13.46 o 
  -5  11   2        2.11        6.31      7.22 o 
  -4  11   2       10.39       11.29      6.36 o 
  -3  11   2      153.16      141.79     11.96 o 
  -2  11   2      592.12      563.00     34.56 o 
  -1  11   2       88.25       84.17      9.17 o 
   0  11   2       75.31       59.52      8.57 o 
   1  11   2        2.75       -0.21      6.25 o 
   2  11   2        9.00        1.63      6.96 o 
  -7  12   2      150.62      138.11     17.28 o 
  -6  12   2       10.27       12.10      6.37 o 
  -5  12   2       21.23       29.12     12.35 o 
  -4  12   2       67.36       81.55     21.02 o 
  -3  12   2       92.95       80.65     11.99 o 
  -2  12   2        6.91        2.87      6.55 o 
  -1  12   2       66.16       70.24      9.49 o 
   0  12   2      120.01      121.40     10.76 o 
   1  12   2      236.96      256.85     14.84 o 
  -5  13   2       14.28       13.91      6.77 o 
  -4  13   2      104.29      104.62     10.04 o 
  -3  13   2       14.72       27.08     11.12 o 
  -2  13   2       33.38       29.89      7.84 o 
  -1  13   2       19.42       30.16      8.24 o 
   2 -14   3       16.70       17.93      8.17 o 
   3 -14   3        4.46        3.88      7.37 o 
  -1 -13   3       97.49      115.63     10.75 o 
   0 -13   3       60.05       79.01      9.30 o 
   1 -13   3       15.27       12.25      7.28 o 
   2 -13   3       99.18      121.36     10.70 o 
   3 -13   3        7.75        2.46      7.85 o 
   4 -13   3        0.85        1.71     10.12 o 
   5 -13   3       37.15       37.41     13.21 o 
  -2 -12   3       10.58       12.02      7.08 o 
  -1 -12   3       23.04       13.75     15.58 o 
   0 -12   3       18.58       18.29     10.20 o 
   1 -12   3       94.94       91.15      9.51 o 
   2 -12   3        9.99       12.21      7.04 o 
   3 -12   3       28.55       27.19      7.52 o 
   4 -12   3        1.31      -11.30      5.93 o 
   5 -12   3        7.70        3.40      5.38 o 
   6 -12   3      159.71      166.31     10.91 o 
  -3 -11   3        3.86        1.07      6.41 o 
  -2 -11   3       85.78      101.85     23.37 o 
  -1 -11   3      218.01      214.82     12.11 o 
   0 -11   3        8.93        5.62      7.74 o 
   1 -11   3      162.80      154.39     16.68 o 
   2 -11   3       20.54       21.12      6.74 o 
   3 -11   3      117.30      111.34      6.11 o 
   4 -11   3        5.68        2.47      3.88 o 
   5 -11   3        0.50        1.46      5.38 o 
   6 -11   3       65.43       61.02      8.15 o 
   7 -11   3       23.11       25.38      7.70 o 
  -4 -10   3        0.30       -1.29      6.74 o 
  -3 -10   3      109.42      115.03     10.28 o 
  -2 -10   3      137.95      104.67      9.20 o 
  -1 -10   3       31.82       32.23     14.63 o 
   0 -10   3       87.30       83.10      8.30 o 
   1 -10   3      160.57      139.65     24.04 o 
   2 -10   3     1124.88     1104.33     26.32 o 
   3 -10   3        0.02        7.27      5.02 o 
   4 -10   3     1019.31     1015.92     20.12 o 
   5 -10   3      538.32      544.94     13.50 o 
   6 -10   3        2.82       -3.18      5.48 o 
   7 -10   3      131.33      116.63     10.14 o 
   8 -10   3       53.49       54.94     14.89 o 
  -5  -9   3      164.97      208.46     12.98 o 
  -4  -9   3       18.37       32.60      7.75 o 
  -3  -9   3      170.95      165.95     10.85 o 
  -2  -9   3       74.78       72.63      8.01 o 
  -1  -9   3       38.71       62.74     13.68 o 
   0  -9   3      148.43      157.47      5.59 o 
   1  -9   3      506.65      503.04     13.22 o 
   2  -9   3      341.96      319.82      8.76 o 
   3  -9   3      256.84      254.80      8.17 o 
   4  -9   3      504.78      492.27     12.02 o 
   5  -9   3        0.12       -1.28      2.60 o 
   6  -9   3       35.70       39.64      7.44 o 
   7  -9   3        1.68       -4.69      5.69 o 
   8  -9   3       27.23       24.02      7.51 o 
  -6  -8   3        0.39       -5.04      6.56 o 
  -5  -8   3       34.40       32.05     13.21 o 
  -4  -8   3        7.14        3.30      5.96 o 
  -3  -8   3       42.19       35.74      6.85 o 
  -2  -8   3      371.23      363.09     11.40 o 
  -1  -8   3       20.07       16.84      2.90 o 
   0  -8   3       49.22       41.03      3.32 o 
   1  -8   3      746.69      722.17     14.01 o 
   2  -8   3        2.11        2.08      2.52 o 
   3  -8   3        8.62       12.92      3.14 o 
   4  -8   3       88.08       92.69      6.52 o 
   5  -8   3       78.83       71.82      8.25 o 
   6  -8   3       19.77       22.54      6.51 o 
   7  -8   3        1.30       -2.28      5.67 o 
   8  -8   3        0.28        1.48      6.47 o 
  -6  -7   3       43.46       46.48      8.18 o 
  -5  -7   3        3.83        2.85      5.81 o 
  -4  -7   3      195.38      199.03      7.57 o 
  -3  -7   3      135.07      130.30      7.00 o 
  -2  -7   3      662.16      690.85     13.81 o 
  -1  -7   3       11.01       11.01      3.28 o 
   0  -7   3      218.08      204.44      7.40 o 
   1  -7   3      151.67      161.82      5.62 o 
   2  -7   3      296.57      292.71      7.81 o 
   3  -7   3        2.12        0.57      2.49 o 
   4  -7   3        0.74        3.89      2.53 o 
   5  -7   3       21.80       23.76      5.58 o 
   6  -7   3        5.81        3.80      5.79 o 
   7  -7   3        0.05       -1.20      6.07 o 
   8  -7   3       32.77       25.26      7.88 o 
  -7  -6   3       86.17       90.69     11.49 o 
  -6  -6   3        3.03        8.33      3.93 o 
  -5  -6   3      152.47      153.25      7.27 o 
  -4  -6   3      183.66      188.71      7.48 o 
  -3  -6   3        1.59        1.61      2.78 o 
  -2  -6   3      632.48      632.99     12.65 o 
  -1  -6   3     1704.58     1814.59     28.68 o 
   0  -6   3        4.28        2.56      3.26 o 
   1  -6   3       51.51       63.06      4.03 o 
   2  -6   3       39.62       31.78      3.53 o 
   3  -6   3       14.13       21.62      2.94 o 
   4  -6   3        6.04        1.51      2.15 o 
   5  -6   3        0.49        0.95      4.08 o 
   6  -6   3       90.93       87.40      8.01 o 
   7  -6   3       10.67       -4.57      5.94 o 
   8  -6   3      934.22      906.13     26.30 o 
  -7  -5   3       42.94       36.06      5.60 o 
  -6  -5   3      911.42      937.38     19.63 o 
  -5  -5   3        5.73       -1.94      3.83 o 
  -4  -5   3      601.41      618.16     14.89 o 
  -3  -5   3        8.61       15.26      3.04 o 
  -2  -5   3      243.70      297.98     12.13 o 
  -1  -5   3      401.70      417.48      9.02 o 
   0  -5   3        9.48       15.86      2.31 o 
   1  -5   3      105.13      126.39      6.18 o 
   2  -5   3      332.15      324.02     12.34 o 
   3  -5   3        9.23        8.45      2.70 o 
   4  -5   3      480.77      522.80     14.45 o 
   5  -5   3       32.42       34.21      5.15 o 
   6  -5   3       80.18       80.47     12.29 o 
   7  -5   3      430.79      450.63     16.92 o 
   8  -5   3      510.12      511.50     18.86 o 
   9  -5   3      382.71      399.53     33.14 o 
  -8  -4   3      391.39      389.37     15.65 o 
  -7  -4   3      387.61      402.55     12.13 o 
  -6  -4   3       53.81       46.23      5.24 o 
  -5  -4   3       12.73       14.06      3.76 o 
  -4  -4   3      222.87      248.36      7.66 o 
  -3  -4   3      571.06      552.65     11.49 o 
  -2  -4   3      156.76      168.73      7.09 o 
  -1  -4   3       64.68       59.21      3.34 o 
   0  -4   3     2530.64     2538.17     37.37 o 
   1  -4   3       34.98       41.23      2.65 o 
   2  -4   3     2884.85     3150.48     46.06 o 
   3  -4   3       13.43       15.34      2.22 o 
   4  -4   3       48.37       47.25      6.62 o 
   5  -4   3       10.81       10.36      4.22 o 
   6  -4   3       73.34       67.19      7.11 o 
   7  -4   3        0.00        9.42      6.35 o 
   8  -4   3      573.22      536.44     19.45 o 
   9  -4   3      156.64      162.54     12.32 o 
  -8  -3   3       23.43       24.79      6.86 o 
  -7  -3   3       77.45       81.43      6.15 o 
  -6  -3   3        0.87       -0.23      3.74 o 
  -5  -3   3        0.28        1.48      3.00 o 
  -4  -3   3      136.06      116.77     12.08 o 
  -3  -3   3        9.17        4.71      3.64 o 
  -2  -3   3      877.54      991.74     16.46 o 
  -1  -3   3      210.53      209.89      5.06 o 
   0  -3   3      111.93      106.52      3.41 o 
   1  -3   3      950.90      837.92     13.67 o 
   2  -3   3     2082.44     2073.41     30.88 o 
   3  -3   3      375.47      418.37     11.46 o 
   4  -3   3      135.54      130.29      6.92 o 
   5  -3   3      396.53      375.56     12.74 o 
   6  -3   3        8.33        8.69      4.89 o 
   7  -3   3      440.89      428.14     30.93 o 
   8  -3   3      661.10      654.20     26.90 o 
  -8  -2   3        0.87        0.81      5.63 o 
  -7  -2   3      116.43      107.89      6.42 o 
  -6  -2   3      170.97      171.60      7.99 o 
  -5  -2   3      232.21      236.56      7.54 o 
  -4  -2   3      161.86      168.10      7.31 o 
  -3  -2   3       28.71       23.73      2.60 o 
  -2  -2   3       41.41       32.67      4.29 o 
  -1  -2   3       83.64       76.21      2.76 o 
   0  -2   3     6485.20     6486.26     90.95 o 
   1  -2   3      740.63      645.74     10.75 o 
   2  -2   3        1.80        0.90      1.24 o 
   3  -2   3     3280.80     3396.68     61.85 o 
   4  -2   3      147.40      148.31      7.46 o 
   5  -2   3        0.00        2.26      4.39 o 
   6  -2   3      130.97      105.82      9.87 o 
   7  -2   3       61.40       47.22      7.39 o 
   8  -2   3       28.82       15.52      6.82 o 
  -9  -1   3        0.16        0.33      6.02 o 
  -8  -1   3       44.77       55.79      8.25 o 
  -7  -1   3       20.65       13.74      4.10 o 
  -6  -1   3      250.87      231.72      7.80 o 
  -5  -1   3        5.78       -0.04      2.66 o 
  -4  -1   3        2.73       -1.61      3.72 o 
  -3  -1   3      269.90      304.20      6.92 o 
  -2  -1   3       10.66        3.51      1.30 o 
  -1  -1   3     1338.92     1368.46     17.56 o 
   0  -1   3      520.73      442.26     12.87 o 
   1  -1   3     1414.77     1235.35     18.80 o 
   2  -1   3       26.75       27.17      2.39 o 
   3  -1   3      915.64      998.05     19.49 o 
   4  -1   3      748.51      713.68     27.78 o 
   5  -1   3       72.14       82.64      7.02 o 
   6  -1   3      182.30      152.42     13.98 o 
   7  -1   3        5.17       11.10      6.27 o 
   8  -1   3       68.16       63.92      8.60 o 
  -9   0   3       31.17       49.00     14.47 o 
  -8   0   3        9.29        9.14      7.62 o 
  -7   0   3       52.31       56.10      4.99 o 
  -6   0   3       73.69       74.03      4.66 o 
  -5   0   3      111.11      108.49      4.93 o 
  -4   0   3       53.91       52.85      3.86 o 
  -3   0   3     2890.51     2850.75     41.89 o 
  -2   0   3    14124.05    14293.77    208.27 o 
  -1   0   3      878.99      848.80     36.60 o 
   0   0   3      361.05      339.35      6.21 o 
   1   0   3       21.57       32.31      1.96 o 
   2   0   3      992.06      941.11     19.35 o 
   3   0   3      405.12      431.79      8.98 o 
   4   0   3      467.33      506.94     10.41 o 
   5   0   3      100.98       85.06      6.85 o 
   6   0   3        5.27        5.03      5.38 o 
   7   0   3       18.25       10.21     10.75 o 
   8   0   3        0.79        5.46     10.78 o 
  -9   1   3        5.24       -3.35      7.48 o 
  -8   1   3        3.12       -0.86      5.65 o 
  -7   1   3      171.73      176.43      7.27 o 
  -6   1   3      667.66      706.48     27.68 o 
  -5   1   3        3.34        7.03      2.66 o 
  -4   1   3     2027.33     2197.18     33.67 o 
  -3   1   3     5417.61     5523.72     78.62 o 
  -2   1   3     7658.21     7866.61    110.17 o 
  -1   1   3      240.23      251.85      5.95 o 
   0   1   3     6049.14     5842.35     82.05 o 
   1   1   3     1945.22     1837.11     27.42 o 
   2   1   3      317.98      385.64      7.90 o 
   3   1   3        0.07       -0.04      2.56 o 
   4   1   3       58.67       72.54      4.01 o 
   5   1   3      468.50      466.28     10.90 o 
   6   1   3       30.63       33.53     14.19 o 
   7   1   3        6.97        5.42      5.80 o 
   8   1   3      101.18       96.35      9.67 o 
  -9   2   3       90.22       83.12      9.21 o 
  -8   2   3       23.21       16.78      6.71 o 
  -7   2   3        5.96        4.29      3.47 o 
  -6   2   3        1.05       -1.73      2.58 o 
  -5   2   3      238.42      226.77      6.97 o 
  -4   2   3     3622.58     3662.62     53.79 o 
  -3   2   3     2134.08     2122.35     31.88 o 
  -2   2   3     1798.97     2005.47     29.78 o 
  -1   2   3      312.52      308.38      6.15 o 
   0   2   3      994.74     1042.95     16.41 o 
   1   2   3     1571.78     1587.02     24.30 o 
   2   2   3        1.21        0.39      2.52 o 
   3   2   3      279.66      304.86      7.83 o 
   4   2   3      415.22      412.08      9.93 o 
   5   2   3       21.44       23.77      3.90 o 
   6   2   3      162.60      188.25     10.88 o 
   7   2   3      199.74      186.97     15.88 o 
  -9   3   3       88.29       84.04      9.32 o 
  -8   3   3       26.00       23.34      6.83 o 
  -7   3   3       34.58       43.68      4.38 o 
  -6   3   3       19.58       15.56      3.17 o 
  -5   3   3       28.71       23.93      4.39 o 
  -4   3   3       46.33       40.77      3.86 o 
  -3   3   3        5.66        5.35      2.04 o 
  -2   3   3       20.49       18.84      2.10 o 
  -1   3   3     1894.64     1887.43     28.29 o 
   0   3   3     1611.18     1707.14     30.05 o 
   1   3   3       67.37       90.08      3.57 o 
   2   3   3       11.78       11.46      3.01 o 
   3   3   3        1.28        3.32      2.47 o 
   4   3   3       12.35        7.34      2.99 o 
   5   3   3      524.60      527.74     17.16 o 
   6   3   3       13.61       13.87      4.70 o 
   7   3   3       82.41       70.17      8.34 o 
  -9   4   3        2.83        4.90      6.74 o 
  -8   4   3        0.00        1.38      7.66 o 
  -7   4   3       99.11       97.95      6.13 o 
  -6   4   3      215.20      229.97      7.49 o 
  -5   4   3       50.36       46.57      3.69 o 
  -4   4   3      170.21      186.31      6.38 o 
  -3   4   3       51.07       60.19      3.91 o 
  -2   4   3     1118.71     1132.25     18.50 o 
  -1   4   3       56.76       70.11      3.10 o 
   0   4   3     1311.73     1396.01     35.10 o 
   1   4   3        4.59        7.86      2.51 o 
   2   4   3        5.69        8.48      2.59 o 
   3   4   3     1226.82     1139.16     24.74 o 
   4   4   3      885.18      892.83     17.67 o 
   5   4   3      221.51      198.09      8.30 o 
   6   4   3      163.60      170.45      8.02 o 
   7   4   3        6.36        8.92     11.63 o 
  -9   5   3       54.06       68.00      9.61 o 
  -8   5   3        2.88       -2.69      6.17 o 
  -7   5   3      508.66      504.50     12.26 o 
  -6   5   3       35.71       36.26      6.57 o 
  -5   5   3       82.77       88.69      4.72 o 
  -4   5   3      190.21      198.66      6.71 o 
  -3   5   3        1.87       -2.66      2.91 o 
  -2   5   3       52.70       54.12      3.90 o 
  -1   5   3      394.69      420.40      8.77 o 
   0   5   3       34.46       42.63      4.41 o 
   1   5   3      391.50      389.40      8.31 o 
   2   5   3        8.42        5.54      3.01 o 
   3   5   3       55.01       47.57      4.03 o 
   4   5   3        4.39        7.00      3.25 o 
   5   5   3      317.62      314.74     13.56 o 
   6   5   3       50.20       51.70      7.75 o 
  -9   6   3       67.26       89.33     16.81 o 
  -8   6   3      198.13      187.59     17.30 o 
  -7   6   3      126.93      121.27      6.25 o 
  -6   6   3      674.80      666.15     14.33 o 
  -5   6   3       48.93       48.99      8.38 o 
  -4   6   3      231.84      238.66      9.61 o 
  -3   6   3      557.55      550.95     11.33 o 
  -2   6   3      684.31      757.68     13.98 o 
  -1   6   3      566.33      585.58     11.08 o 
   0   6   3       19.00       11.25      4.05 o 
   1   6   3     1094.37      971.96     22.84 o 
   2   6   3      659.93      650.12     12.79 o 
   3   6   3      154.39      128.50      8.83 o 
   4   6   3      177.37      196.55     12.82 o 
   5   6   3      324.71      339.35     15.04 o 
   6   6   3       36.62       44.14      7.94 o 
  -9   7   3        1.25        3.75      6.80 o 
  -8   7   3        0.34        1.98      7.27 o 
  -7   7   3        0.83        4.52      3.66 o 
  -6   7   3       66.25       72.05      5.63 o 
  -5   7   3      135.23      128.13      5.91 o 
  -4   7   3       16.12       17.33      7.47 o 
  -3   7   3      123.61      122.11      7.60 o 
  -2   7   3       90.49       91.47      4.10 o 
  -1   7   3      206.79      196.03     11.10 o 
   0   7   3      880.19      865.02     21.36 o 
   1   7   3       77.27       79.04      6.89 o 
   2   7   3       23.50       25.92      5.87 o 
   3   7   3       19.56       25.61      6.81 o 
   4   7   3       50.41       59.57      8.30 o 
   5   7   3        3.78        1.65      6.54 o 
  -9   8   3       54.21       55.60     11.38 o 
  -8   8   3        0.58        0.00      6.07 o 
  -7   8   3      114.43       96.25      5.82 o 
  -6   8   3        7.58        3.66      3.90 o 
  -5   8   3      621.39      594.55     13.52 o 
  -4   8   3      142.89      148.41      6.20 o 
  -3   8   3        4.40        9.49      2.65 o 
  -2   8   3       99.85       95.53      4.12 o 
  -1   8   3        0.06        5.16      4.59 o 
   0   8   3      120.32      114.72     11.38 o 
   1   8   3      435.71      423.70     22.62 o 
   2   8   3        3.43        2.93      5.82 o 
   3   8   3      162.35      177.73     26.41 o 
   4   8   3        0.20       -0.69      6.71 o 
  -8   9   3      174.73      180.10     16.82 o 
  -7   9   3       16.34       13.48      7.29 o 
  -6   9   3       64.49       67.64      6.71 o 
  -5   9   3        4.14        4.83      3.61 o 
  -4   9   3       53.95       50.39      4.56 o 
  -3   9   3       13.98       16.44      3.14 o 
  -2   9   3      120.43       99.99      9.45 o 
  -1   9   3        5.07       -3.07      4.72 o 
   0   9   3      338.99      285.74     17.58 o 
   1   9   3      137.05      132.14      9.95 o 
   2   9   3       60.83       49.62      8.21 o 
   3   9   3      112.53      122.14     10.68 o 
   4   9   3        8.23        8.99      7.39 o 
  -8  10   3        3.42       -0.88     13.14 o 
  -7  10   3      270.76      256.91     13.28 o 
  -6  10   3        0.19       -2.11      4.10 o 
  -5  10   3       48.39       45.60      4.92 o 
  -4  10   3       32.08       26.61      6.56 o 
  -3  10   3        5.64        5.53      7.89 o 
  -2  10   3       27.41       34.02      8.78 o 
  -1  10   3      358.44      304.87     13.88 o 
   0  10   3       61.84       75.06      8.65 o 
   1  10   3      238.02      222.03     14.17 o 
   2  10   3       10.53        3.51      6.56 o 
   3  10   3       21.19        9.39      7.49 o 
  -7  11   3        1.11       -0.58      5.19 o 
  -6  11   3       39.94       48.84      7.30 o 
  -5  11   3       43.31       52.42      9.38 o 
  -4  11   3       54.85       51.10      7.85 o 
  -3  11   3       35.96       34.87      7.50 o 
  -2  11   3        2.84       10.79     13.54 o 
  -1  11   3       12.60       15.19      7.11 o 
   0  11   3        0.38        6.18      6.55 o 
   1  11   3        2.48        4.67      7.28 o 
   2  11   3        0.07        5.55     11.38 o 
  -6  12   3       20.82       31.49      7.22 o 
  -5  12   3      235.08      247.88     13.04 o 
  -4  12   3       19.92       13.90      7.02 o 
  -3  12   3       86.03       87.38      9.21 o 
  -2  12   3       28.52       22.05      7.50 o 
  -1  12   3        0.79       -1.61     13.36 o 
   0  12   3       39.78       54.44     14.14 o 
  -5  13   3      334.16      307.77     14.98 o 
  -4  13   3       27.24       24.37     22.36 o 
  -3  13   3        1.15        3.37      6.95 o 
  -2  13   3       14.02       -2.73      7.69 o 
   2 -14   4        5.13        2.78      7.21 o 
   3 -14   4      186.07      245.75     14.10 o 
  -1 -13   4        2.46        4.61      6.94 o 
   0 -13   4       59.71       56.18      9.19 o 
   1 -13   4        0.20        7.84      6.82 o 
   2 -13   4       13.35        5.41     10.10 o 
   3 -13   4       50.50       65.23     16.12 o 
   4 -13   4       18.07       19.83      7.24 o 
   5 -13   4       20.08       23.50     13.00 o 
  -2 -12   4        0.52       -4.73      6.51 o 
  -1 -12   4       54.22       48.31      8.26 o 
   0 -12   4       25.15        8.03      6.76 o 
   1 -12   4      110.14      100.69      9.57 o 
   2 -12   4      595.44      611.59     32.09 o 
   3 -12   4       12.33        9.44      6.45 o 
   4 -12   4       64.52       85.25      6.27 o 
   5 -12   4       44.38       49.75      7.57 o 
   6 -12   4       54.87       65.89      8.75 o 
  -3 -11   4       18.55       28.79      7.35 o 
  -2 -11   4        1.61        5.12      6.34 o 
  -1 -11   4       94.92      104.99      9.44 o 
   0 -11   4      116.97      133.20     10.17 o 
   1 -11   4        8.07        6.12      6.64 o 
   2 -11   4       49.11       46.59      7.31 o 
   3 -11   4      194.26      199.77      7.99 o 
   4 -11   4      290.89      314.49     10.44 o 
   5 -11   4       18.60       18.06      6.26 o 
   6 -11   4       26.13       34.82      7.64 o 
   7 -11   4      214.83      236.15     15.38 o 
  -4 -10   4       34.90       39.22      8.26 o 
  -3 -10   4      163.64      172.93     11.59 o 
  -2 -10   4      404.15      376.70     15.13 o 
  -1 -10   4      389.84      344.45     14.60 o 
   0 -10   4      199.05      177.98     17.93 o 
   1 -10   4       10.52       14.71      2.91 o 
   2 -10   4        0.05        1.72      3.14 o 
   3 -10   4      612.23      621.78     14.25 o 
   4 -10   4        4.02        4.89      4.05 o 
   5 -10   4        4.52        3.68      6.95 o 
   6 -10   4        4.90       -0.84      5.85 o 
   7 -10   4      121.16      141.61     14.33 o 
  -5  -9   4       49.46       57.90      9.09 o 
  -4  -9   4       98.43      118.09     19.95 o 
  -3  -9   4        2.12       -7.13      7.32 o 
  -2  -9   4      120.12       98.85      8.49 o 
  -1  -9   4       87.51       95.82      7.88 o 
   0  -9   4      453.02      460.37     10.91 o 
   1  -9   4      999.02      934.85     19.60 o 
   2  -9   4      105.68       94.05      5.12 o 
   3  -9   4       47.28       57.40      4.71 o 
   4  -9   4      705.62      735.21     19.46 o 
   5  -9   4       54.76       46.01      6.99 o 
   6  -9   4        0.04        1.51      5.96 o 
   7  -9   4       54.00       73.98      8.97 o 
   8  -9   4      363.95      348.17     16.64 o 
  -6  -8   4      156.82      163.89     41.22 o 
  -5  -8   4        8.33       12.69      6.46 o 
  -4  -8   4        0.93       -0.47      5.94 o 
  -3  -8   4        1.04       -0.06      2.81 o 
  -2  -8   4      674.93      660.19     13.99 o 
  -1  -8   4      314.84      301.25      8.42 o 
   0  -8   4      616.96      587.33     14.27 o 
   1  -8   4      166.08      154.56      9.67 o 
   2  -8   4      611.02      588.72     12.57 o 
   3  -8   4     1175.94     1179.40     21.07 o 
   4  -8   4       61.93       52.82      4.43 o 
   5  -8   4       31.62       32.23      6.65 o 
   6  -8   4       48.41       52.52     17.18 o 
   7  -8   4       54.05       54.17      8.10 o 
   8  -8   4        3.26        3.77      6.92 o 
  -6  -7   4        1.97        8.55      6.26 o 
  -5  -7   4      213.79      227.30      8.73 o 
  -4  -7   4       91.71       94.10      5.96 o 
  -3  -7   4       41.87       35.24      4.15 o 
  -2  -7   4      111.96      114.52      5.41 o 
  -1  -7   4      268.74      265.52      7.53 o 
   0  -7   4       15.51       10.81      2.64 o 
   1  -7   4       59.53       47.69      3.59 o 
   2  -7   4      573.94      589.62     12.15 o 
   3  -7   4      766.85      774.71     14.94 o 
   4  -7   4      715.89      742.08     18.22 o 
   5  -7   4       98.49      118.25      8.32 o 
   6  -7   4      347.00      324.78     14.03 o 
   7  -7   4        4.53        9.81      6.60 o 
   8  -7   4      304.04      297.63     14.74 o 
  -7  -6   4       64.10       51.44      7.73 o 
  -6  -6   4        0.01       -4.22      4.18 o 
  -5  -6   4        0.07       -0.58      3.83 o 
  -4  -6   4       88.16       82.62     10.45 o 
  -3  -6   4        9.58       10.07      3.17 o 
  -2  -6   4       25.15       20.76      3.03 o 
  -1  -6   4       60.42       51.99      4.11 o 
   0  -6   4      362.55      354.61      8.48 o 
   1  -6   4       36.69       34.53      3.52 o 
   2  -6   4       53.79       74.58      4.24 o 
   3  -6   4      432.54      445.39     13.34 o 
   4  -6   4       34.15       23.12      2.77 o 
   5  -6   4      469.02      472.60     15.02 o 
   6  -6   4        1.34        5.89      5.86 o 
   7  -6   4       62.47       63.99      9.33 o 
   8  -6   4       54.19       44.95     13.29 o 
  -7  -5   4       14.08       14.43      4.93 o 
  -6  -5   4        0.10       -0.02      4.15 o 
  -5  -5   4      101.62      105.78      6.30 o 
  -4  -5   4        8.46        5.61      3.16 o 
  -3  -5   4       89.70       93.18      4.73 o 
  -2  -5   4      761.11      797.42     22.11 o 
  -1  -5   4      314.81      325.16      8.20 o 
   0  -5   4      135.51      150.01      5.25 o 
   1  -5   4     1195.87     1291.28     21.79 o 
   2  -5   4     1295.45     1385.14     22.55 o 
   3  -5   4       10.02       12.69      5.35 o 
   4  -5   4      129.72      123.08      7.24 o 
   5  -5   4       34.14       31.43      5.52 o 
   6  -5   4      172.34      152.05      9.45 o 
   7  -5   4      238.91      223.47     19.88 o 
   8  -5   4      727.92      740.59     25.89 o 
  -8  -4   4       68.91       84.00      9.37 o 
  -7  -4   4      223.91      236.14      9.41 o 
  -6  -4   4      209.89      229.35      8.81 o 
  -5  -4   4      451.81      443.58     13.29 o 
  -4  -4   4        0.49       -2.63      2.63 o 
  -3  -4   4      641.02      673.87     13.21 o 
  -2  -4   4      838.38      821.07     14.84 o 
  -1  -4   4     3848.29     4028.30     58.35 o 
   0  -4   4      179.94      208.25      5.56 o 
   1  -4   4      635.49      654.75     11.82 o 
   2  -4   4      946.96      959.04     16.16 o 
   3  -4   4      768.39      784.16     24.54 o 
   4  -4   4      685.24      629.57     16.58 o 
   5  -4   4       12.31       12.52      4.50 o 
   6  -4   4       21.30       23.11      5.84 o 
   7  -4   4      290.66      293.94     14.18 o 
   8  -4   4      128.54      135.19     11.09 o 
  -8  -3   4      744.33      710.04     16.92 o 
  -7  -3   4        0.32        5.04      4.28 o 
  -6  -3   4      716.27      688.62     15.37 o 
  -5  -3   4       54.13       51.57      4.46 o 
  -4  -3   4        2.61        7.18      2.81 o 
  -3  -3   4      147.84      120.54     10.98 o 
  -2  -3   4      161.19      172.08      5.97 o 
  -1  -3   4      761.49      796.91     14.27 o 
   0  -3   4     3452.20     3516.21     50.67 o 
   1  -3   4     1093.82     1115.39     17.84 o 
   2  -3   4     3525.63     3748.18     54.31 o 
   3  -3   4       10.83       11.01      2.81 o 
   4  -3   4        0.45       -1.14      3.88 o 
   5  -3   4       13.99        5.65      4.16 o 
   6  -3   4       54.13       51.35      6.87 o 
   7  -3   4      173.89      154.77     13.52 o 
   8  -3   4      152.47      117.47     13.38 o 
  -8  -2   4       26.22       31.09      5.09 o 
  -7  -2   4      107.68      124.83      6.86 o 
  -6  -2   4       33.13       44.68      8.09 o 
  -5  -2   4      741.08      753.11     14.95 o 
  -4  -2   4        3.68        9.25      2.67 o 
  -3  -2   4      160.87      163.81      5.50 o 
  -2  -2   4       38.77       47.26      3.87 o 
  -1  -2   4      139.14      174.60      4.98 o 
   0  -2   4      550.08      543.04      9.48 o 
   1  -2   4        7.32        8.33      1.73 o 
   2  -2   4       18.53       37.78      2.38 o 
   3  -2   4       55.04       51.95      5.75 o 
   4  -2   4      668.73      596.21     15.94 o 
   5  -2   4        2.09        2.45      3.92 o 
   6  -2   4       19.15       12.49      5.57 o 
   7  -2   4      287.23      261.87     13.04 o 
   8  -2   4       11.80       20.09      7.29 o 
  -9  -1   4        0.07        1.22      8.01 o 
  -8  -1   4       63.31       60.63      5.73 o 
  -7  -1   4       18.43       22.62      4.28 o 
  -6  -1   4      438.52      454.62     11.26 o 
  -5  -1   4       33.59       40.31      3.73 o 
  -4  -1   4       29.67       26.00      3.24 o 
  -3  -1   4      660.50      632.06     14.93 o 
  -2  -1   4      231.29      223.77      4.97 o 
  -1  -1   4      955.22      963.39     21.25 o 
   0  -1   4     1783.54     1939.04     28.60 o 
   1  -1   4      590.93      594.26     10.63 o 
   2  -1   4      102.62       93.48      6.64 o 
   3  -1   4        4.58        2.37      2.19 o 
   4  -1   4      483.14      458.73      9.51 o 
   5  -1   4      118.15      116.47      7.70 o 
   6  -1   4      183.62      181.99     16.79 o 
   7  -1   4       24.83       23.34      7.22 o 
   8  -1   4       87.14       78.13      9.27 o 
  -9   0   4       58.23       61.71      8.56 o 
  -8   0   4      161.74      161.66      7.60 o 
  -7   0   4       24.20       26.17      4.32 o 
  -6   0   4      155.43      141.42      9.94 o 
  -5   0   4      114.37      113.42      7.49 o 
  -4   0   4      944.76     1005.46     17.48 o 
  -3   0   4       40.04       49.04      3.98 o 
  -2   0   4      888.07      884.97     29.25 o 
  -1   0   4       28.07       23.98      1.07 o 
   0   0   4     1327.78     1428.50     21.61 o 
   1   0   4      425.38      434.26      8.27 o 
   2   0   4     7672.68     8087.78    114.08 o 
   3   0   4       14.26       17.55      3.27 o 
   4   0   4       39.62       38.60      3.07 o 
   5   0   4      268.97      241.08      7.15 o 
   6   0   4       73.06       61.03     13.40 o 
   7   0   4        3.08       -0.44      5.83 o 
   8   0   4       47.79       54.19      8.62 o 
  -9   1   4        4.87        0.51      6.29 o 
  -8   1   4      115.59      121.61      9.34 o 
  -7   1   4      101.55      111.08     10.26 o 
  -6   1   4       63.57       64.73      4.56 o 
  -5   1   4      205.92      205.30      6.60 o 
  -4   1   4     5415.29     5671.10     81.50 o 
  -3   1   4       98.51       96.27      3.69 o 
  -2   1   4     1715.93     1829.03     27.36 o 
  -1   1   4      150.18      140.61      3.80 o 
   0   1   4      722.75      719.82     12.09 o 
   1   1   4     1927.12     1983.73     29.88 o 
   2   1   4      234.89      240.90      8.47 o 
   3   1   4      160.60      162.22      8.46 o 
   4   1   4      330.33      353.47      8.98 o 
   5   1   4      184.96      191.28     10.62 o 
   6   1   4      113.48      118.97      9.12 o 
   7   1   4        2.87        3.98      5.66 o 
  -9   2   4      266.75      245.86     25.03 o 
  -8   2   4       31.85       37.51      7.01 o 
  -7   2   4       79.01       79.99      5.38 o 
  -6   2   4      116.12      124.39      5.72 o 
  -5   2   4      209.35      211.22      6.94 o 
  -4   2   4    10257.68    10494.47    147.77 o 
  -3   2   4      313.50      341.35      7.59 o 
  -2   2   4       11.10       10.57      1.87 o 
  -1   2   4     1014.88      971.84     15.71 o 
   0   2   4     4293.99     4421.00     63.27 o 
   1   2   4       11.40       13.90      2.18 o 
   2   2   4      722.60      820.43     14.90 o 
   3   2   4      430.52      435.84     12.36 o 
   4   2   4       12.20       16.25      4.65 o 
   5   2   4      163.82      143.78      6.68 o 
   6   2   4       73.10       67.59      8.02 o 
   7   2   4      147.23      140.65     11.43 o 
  -9   3   4       12.12       17.81      7.31 o 
  -8   3   4       14.02       14.09      6.41 o 
  -7   3   4       16.17       19.63      4.02 o 
  -6   3   4        0.14       -2.14      2.71 o 
  -5   3   4       18.80       27.22      5.69 o 
  -4   3   4     1083.28     1131.56     19.37 o 
  -3   3   4       79.76       87.92      5.44 o 
  -2   3   4     2139.59     2180.30     32.82 o 
  -1   3   4        0.91        4.52      1.73 o 
   0   3   4        9.21       19.15      2.12 o 
   1   3   4      813.39      890.86     15.54 o 
   2   3   4       62.56       53.16      4.16 o 
   3   3   4        8.52        8.33      2.73 o 
   4   3   4      480.91      462.10     17.81 o 
   5   3   4        0.80        1.96      3.78 o 
   6   3   4      118.85      103.25      9.00 o 
   7   3   4        3.18       -2.14      6.04 o 
  -9   4   4       65.84       74.60      9.36 o 
  -8   4   4       44.40       46.51      9.57 o 
  -7   4   4       47.49       46.12      5.44 o 
  -6   4   4      180.48      175.32      6.79 o 
  -5   4   4      108.96      129.83      5.60 o 
  -4   4   4      681.73      707.85     13.63 o 
  -3   4   4      539.76      541.31     11.18 o 
  -2   4   4       75.10       79.10      5.30 o 
  -1   4   4     1314.43     1300.61     20.95 o 
   0   4   4       75.13       89.48      4.03 o 
   1   4   4       51.27       53.46      3.41 o 
   2   4   4      265.79      282.14      7.51 o 
   3   4   4     1552.42     1542.68     26.10 o 
   4   4   4       14.46       17.94      6.42 o 
   5   4   4       30.71       37.06      5.09 o 
   6   4   4       12.29        7.70      4.73 o 
  -9   5   4        4.47        5.23     14.72 o 
  -8   5   4      129.63      126.80      9.73 o 
  -7   5   4        6.20        5.83      4.82 o 
  -6   5   4      396.72      404.01     10.49 o 
  -5   5   4        6.38        9.00      3.14 o 
  -4   5   4      314.45      319.32      8.41 o 
  -3   5   4       21.64       22.29      4.03 o 
  -2   5   4      146.57      166.72      6.90 o 
  -1   5   4      251.04      260.07     12.47 o 
   0   5   4        1.41        3.98      1.88 o 
   1   5   4       48.66       46.47      3.17 o 
   2   5   4       54.34       49.49      5.75 o 
   3   5   4      791.35      797.89     16.00 o 
   4   5   4      375.99      404.45     11.09 o 
   5   5   4      559.64      590.29     18.97 o 
   6   5   4       37.58       18.47     11.59 o 
  -9   6   4      113.80      122.35     10.47 o 
  -8   6   4        8.42       -4.08      6.06 o 
  -7   6   4       13.38       26.92      7.16 o 
  -6   6   4      199.92      179.34      8.26 o 
  -5   6   4        9.28        9.42      3.79 o 
  -4   6   4      547.50      578.84     12.32 o 
  -3   6   4      252.69      279.06      7.71 o 
  -2   6   4       13.68       11.32      2.47 o 
  -1   6   4       83.04       71.59      3.50 o 
   0   6   4      110.55      103.95      4.06 o 
   1   6   4      210.45      202.03      7.40 o 
   2   6   4       11.50        5.54      4.88 o 
   3   6   4      251.38      248.75     14.77 o 
   4   6   4        2.82       11.92      6.24 o 
   5   6   4       30.24       38.31     13.33 o 
  -9   7   4        0.04       10.29     13.68 o 
  -8   7   4       24.38       30.61      7.35 o 
  -7   7   4       36.41       31.35      6.18 o 
  -6   7   4       45.93       45.92      4.90 o 
  -5   7   4       28.96       29.11      4.10 o 
  -4   7   4      187.69      181.19      6.79 o 
  -3   7   4      284.46      277.36      7.80 o 
  -2   7   4       84.88       84.76      4.21 o 
  -1   7   4      221.72      215.84      5.77 o 
   0   7   4      208.36      204.34     20.02 o 
   1   7   4     2486.97     2419.25     49.06 o 
   2   7   4      501.50      481.73     42.25 o 
   3   7   4      139.99      151.59     14.96 o 
   4   7   4        7.25       11.56      6.81 o 
   5   7   4       27.45       27.98      9.55 o 
  -9   8   4       31.56       32.25      8.10 o 
  -8   8   4      156.90      147.81     10.51 o 
  -7   8   4        1.30       -3.03      9.52 o 
  -6   8   4      134.94      138.02      8.93 o 
  -5   8   4       52.92       51.79      5.03 o 
  -4   8   4      159.07      178.60      6.96 o 
  -3   8   4      119.81      129.51      5.66 o 
  -2   8   4        0.37       -1.43      2.06 o 
  -1   8   4      346.61      336.10     13.10 o 
   0   8   4     1212.11     1152.55     27.67 o 
   1   8   4      151.58      148.74     19.46 o 
   2   8   4      229.89      225.56     16.33 o 
   3   8   4       32.68       46.64      7.79 o 
   4   8   4       94.59      104.28     16.72 o 
  -8   9   4        4.64        9.79      6.60 o 
  -7   9   4       14.36       13.56      4.34 o 
  -6   9   4       27.52       26.93      5.96 o 
  -5   9   4      174.24      186.05      7.71 o 
  -4   9   4      103.68      106.90      5.79 o 
  -3   9   4      116.99      117.92      8.61 o 
  -2   9   4       76.37       63.61      7.18 o 
  -1   9   4      226.20      197.47     12.05 o 
   0   9   4      101.13      104.25      9.22 o 
   1   9   4       28.77       22.88      7.18 o 
   2   9   4       48.21       75.86      9.14 o 
   3   9   4      108.83      142.13     32.00 o 
  -8  10   4      115.83      105.58      9.67 o 
  -7  10   4       29.13       28.35      5.02 o 
  -6  10   4      107.65      118.26      7.00 o 
  -5  10   4        0.99       -1.47      3.60 o 
  -4  10   4       19.58       19.53      6.24 o 
  -3  10   4      146.40      136.68      9.89 o 
  -2  10   4       33.30       37.68      7.14 o 
  -1  10   4        0.29        2.04      6.12 o 
   0  10   4      202.36      146.80     25.45 o 
   1  10   4        1.60       -4.88      6.05 o 
   2  10   4        3.03       -0.80      6.31 o 
  -7  11   4      170.35      177.25      8.42 o 
  -6  11   4        0.08       -5.04      5.44 o 
  -5  11   4       28.35       49.54      7.67 o 
  -4  11   4      121.57      120.51      9.97 o 
  -3  11   4       15.84        7.65      6.46 o 
  -2  11   4        4.11        3.24      6.59 o 
  -1  11   4       32.53       27.77      7.70 o 
   0  11   4       28.67       33.00      8.01 o 
   1  11   4       17.34       40.68      8.58 o 
  -6  12   4       61.57       62.81      8.33 o 
  -5  12   4        0.73      -10.63      5.69 o 
  -4  12   4      225.81      229.47     12.84 o 
  -3  12   4        0.00        2.72      8.11 o 
  -2  12   4      123.55      123.50     10.89 o 
  -1  12   4        1.56        0.24      6.55 o 
   0  12   4        0.19       -2.92      6.99 o 
   0 -13   5       27.30       37.63     13.61 o 
   1 -13   5        9.31        1.36      6.54 o 
   2 -13   5      138.94      159.41     11.56 o 
   3 -13   5      114.00      115.47     13.43 o 
   4 -13   5       94.14       99.90     10.66 o 
   5 -13   5       71.72       85.77     15.84 o 
  -2 -12   5       76.17      120.12     11.38 o 
  -1 -12   5       16.31       17.05      7.04 o 
   0 -12   5        3.14       -2.01      6.14 o 
   1 -12   5        1.74        2.89      6.15 o 
   2 -12   5       61.46       79.46      8.96 o 
   3 -12   5       45.82       67.18      8.46 o 
   4 -12   5       79.47       85.17      8.04 o 
   5 -12   5      114.72      125.72     10.11 o 
   6 -12   5        2.16        1.28      6.28 o 
  -3 -11   5      114.64      127.82     10.74 o 
  -2 -11   5       29.35       34.78      7.65 o 
  -1 -11   5      177.65      159.87     22.46 o 
   0 -11   5       25.78       32.67      9.27 o 
   1 -11   5      127.60      147.30     10.15 o 
   2 -11   5       61.91       61.52      5.28 o 
   3 -11   5       46.78       44.24      9.26 o 
   4 -11   5      371.09      399.82     11.84 o 
   5 -11   5       24.89        9.16     11.71 o 
   6 -11   5      245.12      255.48     13.89 o 
   7 -11   5        1.48        1.17      6.77 o 
  -4 -10   5        0.50        0.37      6.71 o 
  -3 -10   5        0.56        1.67      7.78 o 
  -2 -10   5        2.16        2.35      9.18 o 
  -1 -10   5      442.64      436.83     16.14 o 
   0 -10   5       17.89       11.25      6.01 o 
   1 -10   5      364.24      370.03     11.83 o 
   2 -10   5      112.93      116.91      6.61 o 
   3 -10   5      333.71      352.51     15.33 o 
   4 -10   5        0.59        5.28      3.74 o 
   5 -10   5        8.05       11.20      6.04 o 
   6 -10   5        3.55       -1.47      6.32 o 
   7 -10   5       51.36       57.37     13.40 o 
  -5  -9   5      178.62      202.83     12.41 o 
  -4  -9   5       21.73       30.53      7.23 o 
  -3  -9   5       13.05        8.02      6.29 o 
  -2  -9   5       18.54       12.79      5.80 o 
  -1  -9   5      778.74      785.14     19.58 o 
   0  -9   5     3313.04     3169.56     48.97 o 
   1  -9   5        0.06       -1.80      2.83 o 
   2  -9   5     1107.72     1058.27     19.80 o 
   3  -9   5       21.65       18.23      3.93 o 
   4  -9   5       89.38       97.19      5.80 o 
   5  -9   5      458.59      480.80     21.07 o 
   6  -9   5       45.70       53.98      8.33 o 
   7  -9   5       32.76       43.81      8.23 o 
  -6  -8   5        6.94       11.95      6.87 o 
  -5  -8   5      208.83      217.56     12.06 o 
  -4  -8   5      514.59      487.23     17.01 o 
  -3  -8   5       88.36       69.40      5.17 o 
  -2  -8   5      139.90      154.03     10.10 o 
  -1  -8   5      157.26      156.28      6.34 o 
   0  -8   5        1.08        0.69      2.64 o 
   1  -8   5      291.28      266.33      7.84 o 
   2  -8   5      325.62      306.73      8.66 o 
   3  -8   5       25.84       16.60      3.69 o 
   4  -8   5       33.88       37.65      3.97 o 
   5  -8   5       45.88       49.26      7.06 o 
   6  -8   5       48.05       44.13      7.70 o 
   7  -8   5      243.52      244.88     15.45 o 
   8  -8   5       78.46       84.61     11.08 o 
  -6  -7   5      208.71      223.72     12.11 o 
  -5  -7   5        0.16       11.49      4.55 o 
  -4  -7   5      164.60      167.07      7.47 o 
  -3  -7   5       26.52       25.82      4.05 o 
  -2  -7   5      254.73      256.10      7.98 o 
  -1  -7   5      579.00      567.99     12.12 o 
   0  -7   5       79.05       74.52      6.16 o 
   1  -7   5        4.67        1.11      2.45 o 
   2  -7   5       10.82        6.99      2.88 o 
   3  -7   5       24.73       22.28      3.46 o 
   4  -7   5        5.73        8.16      3.72 o 
   5  -7   5       11.12       10.82      5.46 o 
   6  -7   5      167.89      174.27     25.11 o 
   7  -7   5      104.22      101.10     10.08 o 
   8  -7   5       15.63       23.09     13.98 o 
  -7  -6   5       76.35       88.54      7.23 o 
  -6  -6   5      147.23      158.19      7.98 o 
  -5  -6   5        3.20        7.32      4.16 o 
  -4  -6   5        1.42        2.67      3.67 o 
  -3  -6   5       80.54       90.14      7.33 o 
  -2  -6   5      265.59      265.74     12.77 o 
  -1  -6   5       79.85       74.59      4.98 o 
   0  -6   5       43.92       51.19      4.80 o 
   1  -6   5       43.08       30.50      3.45 o 
   2  -6   5      360.42      340.87      8.60 o 
   3  -6   5       30.03       31.90      3.32 o 
   4  -6   5       46.95       46.02      6.63 o 
   5  -6   5      136.20      110.36     12.64 o 
   6  -6   5      137.57      127.38      9.52 o 
   7  -6   5      118.75      111.42      9.90 o 
   8  -6   5        0.19       -2.22      6.61 o 
  -7  -5   5       33.55       31.97      5.47 o 
  -6  -5   5        5.30        6.65      4.40 o 
  -5  -5   5        6.81       14.73      4.13 o 
  -4  -5   5       53.60       57.42      4.54 o 
  -3  -5   5      492.60      536.11     11.76 o 
  -2  -5   5        2.76        7.79      2.61 o 
  -1  -5   5       34.32       39.39      3.51 o 
   0  -5   5     1531.60     1534.90     40.53 o 
   1  -5   5     1001.05     1143.32     19.45 o 
   2  -5   5        1.23       -0.17      2.86 o 
   3  -5   5        3.91       -0.02      2.34 o 
   4  -5   5       27.70       27.33      2.98 o 
   5  -5   5      271.26      261.14     11.40 o 
   6  -5   5     1872.48     1712.85     38.17 o 
   7  -5   5       36.91       21.77      6.91 o 
   8  -5   5       26.83       39.84      7.74 o 
  -8  -4   5      253.04      257.65     10.26 o 
  -7  -4   5      121.01      117.75      7.07 o 
  -6  -4   5        1.29       -2.17      3.83 o 
  -5  -4   5       10.12       12.45      3.83 o 
  -4  -4   5      233.01      234.18      9.18 o 
  -3  -4   5        5.88       10.05      4.27 o 
  -2  -4   5       44.28       38.19      3.41 o 
  -1  -4   5      467.33      491.34      9.91 o 
   0  -4   5       29.95       22.60      2.53 o 
   1  -4   5       11.23        9.29      2.36 o 
   2  -4   5      555.10      676.97     12.84 o 
   3  -4   5      644.42      679.26     12.74 o 
   4  -4   5      318.00      296.14     11.82 o 
   5  -4   5        5.96        6.61      4.54 o 
   6  -4   5       90.96       85.67      8.20 o 
   7  -4   5        0.75       -3.57      6.02 o 
   8  -4   5       10.18        1.57      6.68 o 
  -8  -3   5       27.36       24.08      5.15 o 
  -7  -3   5        0.67        2.88      4.21 o 
  -6  -3   5      149.91      154.47     13.63 o 
  -5  -3   5       12.05       14.17      3.51 o 
  -4  -3   5     1477.83     1517.06     25.25 o 
  -3  -3   5        0.50        2.60      3.74 o 
  -2  -3   5       65.23       66.43      3.28 o 
  -1  -3   5      254.42      266.79      8.99 o 
   0  -3   5     4307.60     4493.64     64.46 o 
   1  -3   5      678.66      726.83     12.88 o 
   2  -3   5        1.82        4.17      2.36 o 
   3  -3   5       52.35       47.70      4.34 o 
   4  -3   5        1.85       -7.61      5.94 o 
   5  -3   5       38.04       22.66      5.53 o 
   6  -3   5     1459.87     1390.72     32.57 o 
   7  -3   5       97.43       96.21      9.59 o 
   8  -3   5        0.05       -1.00      6.21 o 
  -8  -2   5        1.62       -0.87      4.24 o 
  -7  -2   5        1.27        4.26      4.06 o 
  -6  -2   5       26.90       23.12      4.18 o 
  -5  -2   5       22.30       23.40      3.48 o 
  -4  -2   5      123.50      117.82      4.95 o 
  -3  -2   5      222.78      226.47      6.39 o 
  -2  -2   5      833.33      828.53     16.20 o 
  -1  -2   5      343.67      415.05      9.98 o 
   0  -2   5       12.65       25.56      2.11 o 
   1  -2   5     6595.27     7193.07    101.63 o 
   2  -2   5       87.22       86.68      4.96 o 
   3  -2   5       13.41       15.17      2.33 o 
   4  -2   5        0.72       -0.99      2.87 o 
   5  -2   5      333.61      347.32     23.87 o 
   6  -2   5      674.95      675.45     20.10 o 
   7  -2   5        0.30        5.50      6.73 o 
   8  -2   5       27.98       38.60      8.17 o 
  -9  -1   5       15.72       10.75     10.71 o 
  -8  -1   5        4.08        4.74      4.10 o 
  -7  -1   5       10.72        5.68      3.96 o 
  -6  -1   5        4.65        6.67      3.59 o 
  -5  -1   5      256.31      273.83      8.00 o 
  -4  -1   5       36.45       39.07      3.79 o 
  -3  -1   5      100.27       91.83      4.14 o 
  -2  -1   5       59.86       52.55      3.92 o 
  -1  -1   5        1.92       -1.62      2.06 o 
   0  -1   5      228.19      258.05      5.74 o 
   1  -1   5     1936.12     2116.34     31.84 o 
   2  -1   5       62.86       58.48      3.30 o 
   3  -1   5       92.48       96.96      6.22 o 
   4  -1   5        9.07       10.46      2.85 o 
   5  -1   5        0.10       -6.39      4.40 o 
   6  -1   5       20.08       31.84      6.79 o 
   7  -1   5      308.05      287.99     14.03 o 
   8  -1   5        8.18       11.32      8.41 o 
  -9   0   5        0.47       -0.85      6.62 o 
  -8   0   5       98.68      103.51      7.97 o 
  -7   0   5        8.85       13.47      4.26 o 
  -6   0   5      931.44      931.42     25.78 o 
  -5   0   5        7.85        5.51      2.85 o 
  -4   0   5     1477.98     1526.03     24.66 o 
  -3   0   5       26.62       34.70      2.65 o 
  -2   0   5      368.29      367.36     14.05 o 
  -1   0   5        0.29        2.93      1.23 o 
   0   0   5       23.47       41.65      4.51 o 
   1   0   5      659.61      696.80     12.35 o 
   2   0   5       14.97       40.63      5.02 o 
   3   0   5      407.19      453.63      9.88 o 
   4   0   5        5.88        6.63      2.41 o 
   5   0   5       75.20       66.96      6.14 o 
   6   0   5       15.89       17.47      6.40 o 
   7   0   5       16.65        8.01      6.14 o 
  -9   1   5       66.07       77.92     20.85 o 
  -8   1   5       11.99       12.79      4.44 o 
  -7   1   5       43.28       45.66      5.03 o 
  -6   1   5      160.77      160.93      7.19 o 
  -5   1   5     1617.16     1629.50     26.78 o 
  -4   1   5       73.14       77.23      4.04 o 
  -3   1   5       64.94       56.76      3.74 o 
  -2   1   5       46.00       42.52      2.33 o 
  -1   1   5      708.37      642.79     11.20 o 
   0   1   5      927.38      878.07     16.07 o 
   1   1   5       66.96       67.91      3.47 o 
   2   1   5       16.15       18.61      3.44 o 
   3   1   5       49.59       49.04      7.86 o 
   4   1   5        0.98       -0.83      2.51 o 
   5   1   5        6.90        7.03      3.79 o 
   6   1   5       11.40       18.44      6.32 o 
   7   1   5      186.69      195.99     12.17 o 
  -9   2   5       11.34        9.75      6.47 o 
  -8   2   5        2.97        7.60      4.14 o 
  -7   2   5      106.78      112.13      6.35 o 
  -6   2   5      239.19      248.25      8.15 o 
  -5   2   5     2418.68     2483.76     38.63 o 
  -4   2   5     1951.98     2056.78     32.08 o 
  -3   2   5       70.43       82.27      3.95 o 
  -2   2   5       75.41       76.54      3.47 o 
  -1   2   5        5.22       12.43      1.98 o 
   0   2   5     1961.64     2056.37     31.24 o 
   1   2   5       40.30       32.72      4.14 o 
   2   2   5      410.20      457.39     10.11 o 
   3   2   5      194.58      188.17      6.54 o 
   4   2   5      249.34      251.63      8.20 o 
   5   2   5      333.28      348.97     10.38 o 
   6   2   5      122.31      104.49      9.34 o 
   7   2   5       56.62       55.82      8.56 o 
  -9   3   5       10.55        4.87     10.06 o 
  -8   3   5       19.21       26.69      4.72 o 
  -7   3   5      120.50      119.67      6.48 o 
  -6   3   5      516.09      489.07     11.73 o 
  -5   3   5      722.57      690.57     13.84 o 
  -4   3   5       77.62       83.65      4.36 o 
  -3   3   5      400.16      387.17      9.04 o 
  -2   3   5      100.04       85.36      3.98 o 
  -1   3   5      198.26      199.51      6.67 o 
   0   3   5      441.96      440.45      9.45 o 
   1   3   5      337.71      398.99      9.23 o 
   2   3   5        7.69        5.00      2.54 o 
   3   3   5      564.52      537.82     11.97 o 
   4   3   5       24.92       19.74      3.94 o 
   5   3   5      308.65      311.44     12.51 o 
   6   3   5       24.81       43.49     14.35 o 
  -9   4   5       11.85       16.93      9.33 o 
  -8   4   5       44.87       45.66      5.19 o 
  -7   4   5       38.08       32.04      4.64 o 
  -6   4   5        0.01        0.55      3.30 o 
  -5   4   5      272.95      285.09      8.29 o 
  -4   4   5      218.37      226.25      7.65 o 
  -3   4   5       16.17       22.69      3.23 o 
  -2   4   5      681.98      719.94     13.59 o 
  -1   4   5       57.90       54.88      3.78 o 
   0   4   5       77.65       87.78      5.49 o 
   1   4   5       67.93       66.05      3.74 o 
   2   4   5      376.64      346.37      8.75 o 
   3   4   5     1027.36     1017.80     19.14 o 
   4   4   5        4.60        7.11      4.00 o 
   5   4   5        0.03        4.29      4.42 o 
   6   4   5       48.71       62.94     14.08 o 
  -9   5   5        5.59       -3.14      6.30 o 
  -8   5   5       36.28       28.17      7.04 o 
  -7   5   5        1.64        2.08      3.88 o 
  -6   5   5       95.89       89.91      6.38 o 
  -5   5   5       19.17       21.30      3.69 o 
  -4   5   5      494.68      497.68     11.14 o 
  -3   5   5      594.45      563.00     11.73 o 
  -2   5   5       47.43       49.88      4.67 o 
  -1   5   5      169.27      168.14      5.67 o 
   0   5   5      430.69      412.48      9.21 o 
   1   5   5      210.89      196.15      9.05 o 
   2   5   5     1589.46     1478.62     25.11 o 
   3   5   5        2.49        3.42      2.70 o 
   4   5   5      106.29      106.63      8.81 o 
   5   5   5        0.23        4.70     10.82 o 
   6   5   5        0.85       -8.25     10.71 o 
  -9   6   5       27.25       31.14      7.80 o 
  -8   6   5       10.40        8.58      9.64 o 
  -7   6   5       66.18       71.83      7.87 o 
  -6   6   5      237.63      236.92      8.54 o 
  -5   6   5        0.46        0.20      3.25 o 
  -4   6   5       32.30       35.06      3.87 o 
  -3   6   5      711.38      719.68     22.26 o 
  -2   6   5       29.72       41.10      4.21 o 
  -1   6   5        0.46        1.34      2.94 o 
   0   6   5       59.54       67.97      3.83 o 
   1   6   5      127.43      131.35      5.03 o 
   2   6   5        4.95        1.04      4.72 o 
   3   6   5      551.83      540.92     17.98 o 
   4   6   5        0.45       -5.26      7.29 o 
   5   6   5      108.18      128.97     10.64 o 
  -9   7   5       64.77       59.56      8.98 o 
  -8   7   5        3.51        0.52      5.80 o 
  -7   7   5        9.05        4.20      4.07 o 
  -6   7   5       58.59       59.21      5.35 o 
  -5   7   5      242.56      222.66      8.27 o 
  -4   7   5      284.64      291.36      8.75 o 
  -3   7   5      287.25      308.39      8.60 o 
  -2   7   5      110.99       99.92      4.74 o 
  -1   7   5      635.33      620.48     16.54 o 
   0   7   5        0.03       -3.99      4.22 o 
   1   7   5        4.18        4.34      5.33 o 
   2   7   5       32.96       44.08      7.40 o 
   3   7   5       13.23       10.96      6.24 o 
   4   7   5       12.90       23.52      6.96 o 
  -8   8   5        1.85        4.76      6.25 o 
  -7   8   5       12.58        4.89      4.17 o 
  -6   8   5       95.20       95.48      6.29 o 
  -5   8   5       53.21       44.61      5.04 o 
  -4   8   5      253.71      265.62      8.73 o 
  -3   8   5       25.11       35.01      3.76 o 
  -2   8   5      136.40      138.66      9.17 o 
  -1   8   5      129.56      134.74      9.13 o 
   0   8   5       46.09       45.33      7.36 o 
   1   8   5        0.04       -5.45      7.25 o 
   2   8   5        0.57       -0.16      6.40 o 
   3   8   5       15.40       20.59      7.21 o 
   4   8   5      139.68      176.71     45.34 o 
  -8   9   5        1.74        1.24      6.15 o 
  -7   9   5        8.32       10.80      5.76 o 
  -6   9   5       93.92      106.73      6.72 o 
  -5   9   5        4.90        6.69      3.80 o 
  -4   9   5      364.44      356.84     13.33 o 
  -3   9   5      141.58      135.03      9.45 o 
  -2   9   5       55.92       59.67      7.44 o 
  -1   9   5      365.53      364.35     14.89 o 
   0   9   5       20.59       20.53      6.74 o 
   1   9   5      532.98      538.71     18.74 o 
   2   9   5        0.02       -5.85      5.77 o 
   3   9   5       10.15       19.34      7.74 o 
  -7  10   5        7.08        3.28      4.39 o 
  -6  10   5       72.85       77.69      7.06 o 
  -5  10   5       23.34       22.72      6.66 o 
  -4  10   5      253.61      224.34     11.63 o 
  -3  10   5        8.44       10.55      6.58 o 
  -2  10   5      422.08      368.10     15.95 o 
  -1  10   5       27.24       23.59      7.22 o 
   0  10   5      192.18      198.62     11.95 o 
   1  10   5        1.96        1.19      6.61 o 
   2  10   5       92.78       94.53     10.80 o 
  -7  11   5       19.29       30.90      7.44 o 
  -6  11   5       27.95       38.95     11.29 o 
  -5  11   5       44.61       45.91      7.73 o 
  -4  11   5        2.44       -4.68      5.35 o 
  -3  11   5      416.98      380.60     15.78 o 
  -2  11   5       52.39       46.74      8.11 o 
  -1  11   5       32.62       26.46      7.41 o 
   0  11   5       21.36       37.16      8.26 o 
   1  11   5       11.17       15.32     11.10 o 
  -5  12   5       35.18       33.21      7.80 o 
  -4  12   5       44.72       53.91     14.21 o 
  -3  12   5        2.17       -3.12      6.08 o 
  -2  12   5       83.42       81.37      9.85 o 
  -1  12   5      109.53      108.99     10.73 o 
   0 -13   6       42.81       44.76      8.28 o 
   1 -13   6      189.15      192.17     12.15 o 
   2 -13   6        1.23        1.18      6.72 o 
   3 -13   6       58.50       78.90      9.27 o 
   4 -13   6        0.08        9.03     10.64 o 
  -2 -12   6       13.47       12.43      8.38 o 
  -1 -12   6        1.56       -1.17      8.90 o 
   0 -12   6       28.10       41.11      9.31 o 
   1 -12   6        7.60        4.22      6.41 o 
   2 -12   6       20.98       22.25      6.78 o 
   3 -12   6       11.86        8.35      4.61 o 
   4 -12   6       32.74       25.15      6.59 o 
   5 -12   6        0.94        3.15      9.87 o 
  -3 -11   6       19.03       33.44      7.66 o 
  -2 -11   6        6.90        7.21      6.59 o 
  -1 -11   6       22.69       12.50      6.45 o 
   0 -11   6      225.74      218.50     17.33 o 
   1 -11   6       10.86       20.43      6.65 o 
   2 -11   6      142.44      142.54      7.24 o 
   3 -11   6        7.20        9.54      6.51 o 
   4 -11   6      115.23      111.68      6.59 o 
   5 -11   6       22.33       27.67     10.59 o 
   6 -11   6       83.74       98.77     10.22 o 
  -4 -10   6        2.65       -4.17      6.18 o 
  -3 -10   6       27.51       35.06      7.23 o 
  -2 -10   6       10.65       15.20      6.58 o 
  -1 -10   6       16.82        9.89      8.55 o 
   0 -10   6        6.85        0.42      2.76 o 
   1 -10   6       42.13       48.16      5.52 o 
   2 -10   6      523.88      529.24     14.13 o 
   3 -10   6      278.03      260.22      9.19 o 
   4 -10   6       28.71       20.66      4.18 o 
   5 -10   6      154.05      150.42     10.81 o 
   6 -10   6        7.53        5.59      7.66 o 
   7 -10   6        3.71        6.81     10.96 o 
  -5  -9   6        7.77       12.06      6.68 o 
  -4  -9   6      347.04      311.51     17.70 o 
  -3  -9   6      132.31      130.86      9.55 o 
  -2  -9   6      411.79      419.83     13.59 o 
  -1  -9   6        3.76        0.23      3.53 o 
   0  -9   6        4.98       -4.76      3.25 o 
   1  -9   6       31.95       36.32      4.33 o 
   2  -9   6       94.50       90.67      5.65 o 
   3  -9   6        7.17        4.69      4.05 o 
   4  -9   6      365.77      348.18     10.16 o 
   5  -9   6        6.67       -1.51      6.33 o 
   6  -9   6      245.87      215.92     18.02 o 
   7  -9   6       61.59       47.19      8.77 o 
  -6  -8   6       30.20       39.95      7.81 o 
  -5  -8   6        2.17        1.02      5.77 o 
  -4  -8   6       19.63       23.73      4.31 o 
  -3  -8   6       33.63       44.59      5.25 o 
  -2  -8   6      124.91      141.38      6.53 o 
  -1  -8   6      238.48      238.30      8.02 o 
   0  -8   6       86.88       81.86      4.92 o 
   1  -8   6     1993.94     1902.03     31.14 o 
   2  -8   6     1866.17     1783.25     29.67 o 
   3  -8   6      234.32      212.01      8.38 o 
   4  -8   6        4.25        4.93      2.90 o 
   5  -8   6        4.39        3.95      5.91 o 
   6  -8   6       11.83       11.90      6.89 o 
   7  -8   6        0.06       -3.91      6.51 o 
  -6  -7   6        0.12       -4.69      4.00 o 
  -5  -7   6        0.82       -7.57      3.86 o 
  -4  -7   6       27.83       32.58      7.06 o 
  -3  -7   6      409.10      407.66     10.93 o 
  -2  -7   6     1059.68     1049.42     19.53 o 
  -1  -7   6        0.40       -0.91      2.79 o 
   0  -7   6      458.17      425.23     10.04 o 
   1  -7   6      252.09      238.93      7.43 o 
   2  -7   6      859.13      847.08     18.48 o 
   3  -7   6        7.67        5.07      3.17 o 
   4  -7   6       82.71       85.57      4.87 o 
   5  -7   6        7.53        9.63      6.01 o 
   6  -7   6       14.42        8.05      6.63 o 
   7  -7   6       38.15       44.11      8.19 o 
   8  -7   6        0.01       -1.79      6.97 o 
  -7  -6   6       17.00       18.75      7.11 o 
  -6  -6   6        1.83       -2.49      4.18 o 
  -5  -6   6      400.17      426.67     12.07 o 
  -4  -6   6       30.05       25.65      4.29 o 
  -3  -6   6        3.50        2.08      2.93 o 
  -2  -6   6        5.06        6.06      2.80 o 
  -1  -6   6      117.54      117.45      5.77 o 
   0  -6   6       90.56       78.64      4.28 o 
   1  -6   6      480.85      488.50     10.74 o 
   2  -6   6      266.51      297.44      8.12 o 
   3  -6   6       37.61       31.83      3.49 o 
   4  -6   6       49.24       56.20      3.53 o 
   5  -6   6      152.50      147.75     11.87 o 
   6  -6   6      407.62      353.67     15.48 o 
   7  -6   6       18.60       25.50      7.60 o 
   8  -6   6       99.67       84.44     10.47 o 
  -7  -5   6        0.48        8.83      6.35 o 
  -6  -5   6        4.81        0.10      4.07 o 
  -5  -5   6       40.39       41.00      4.70 o 
  -4  -5   6      305.05      309.27      8.99 o 
  -3  -5   6        0.06       -0.48      2.76 o 
  -2  -5   6       40.33       49.02      3.75 o 
  -1  -5   6       31.04       24.98      3.00 o 
   0  -5   6        0.00       -2.69      2.57 o 
   1  -5   6      353.75      403.37     13.52 o 
   2  -5   6       22.92       24.78      4.26 o 
   3  -5   6      582.55      576.17     12.71 o 
   4  -5   6      450.17      448.91      9.65 o 
   5  -5   6      923.91      887.13     23.27 o 
   6  -5   6       56.68       52.92      9.43 o 
   7  -5   6      218.19      235.23     13.15 o 
   8  -5   6       98.22       89.21     10.36 o 
  -8  -4   6        1.25        0.32      5.76 o 
  -7  -4   6        0.60       -0.92      3.38 o 
  -6  -4   6      135.78      148.53      7.40 o 
  -5  -4   6      367.15      392.86     10.64 o 
  -4  -4   6      218.94      223.67      7.39 o 
  -3  -4   6      639.06      638.62     12.79 o 
  -2  -4   6      271.13      277.48      7.18 o 
  -1  -4   6      204.18      203.00      9.53 o 
   0  -4   6      442.26      522.22     10.70 o 
   1  -4   6       15.01       26.59      3.54 o 
   2  -4   6      233.10      228.94      6.89 o 
   3  -4   6      101.59      108.83      7.76 o 
   4  -4   6      192.91      187.39      6.38 o 
   5  -4   6       64.10       53.27      8.18 o 
   6  -4   6     1496.97     1475.99     34.62 o 
   7  -4   6      172.42      147.63     11.00 o 
   8  -4   6       51.46       52.02      9.10 o 
  -8  -3   6      105.40       94.34      8.99 o 
  -7  -3   6      128.48      140.57      7.13 o 
  -6  -3   6       28.80       24.05      5.73 o 
  -5  -3   6      146.73      169.30     10.56 o 
  -4  -3   6      215.81      212.97      6.74 o 
  -3  -3   6     1407.22     1342.11     22.15 o 
  -2  -3   6     1401.84     1387.25     22.39 o 
  -1  -3   6       28.69       39.12      3.33 o 
   0  -3   6      676.36      714.79     12.84 o 
   1  -3   6       63.02       75.60      7.35 o 
   2  -3   6       18.80       14.56      3.01 o 
   3  -3   6      715.83      716.77     13.48 o 
   4  -3   6       50.62       52.29      9.89 o 
   5  -3   6      308.59      300.17     12.86 o 
   6  -3   6        8.88        8.17      6.01 o 
   7  -3   6        2.21        7.76      8.76 o 
   8  -3   6        1.89      -10.77      6.50 o 
  -8  -2   6       13.75       15.27      5.95 o 
  -7  -2   6       48.44       50.83     10.23 o 
  -6  -2   6        1.50        0.57      3.70 o 
  -5  -2   6       18.71       19.04      3.61 o 
  -4  -2   6       38.71       43.61      3.30 o 
  -3  -2   6      157.53      165.78      8.30 o 
  -2  -2   6      436.62      369.01     24.13 o 
  -1  -2   6       36.61       32.45      3.89 o 
   0  -2   6     1283.11     1292.11     20.64 o 
   1  -2   6       60.41       62.72      3.47 o 
   2  -2   6      152.10      143.19      6.38 o 
   3  -2   6      449.19      399.63      8.95 o 
   4  -2   6       39.71       38.62      2.83 o 
   5  -2   6      978.91      944.37     31.08 o 
   6  -2   6      176.10      175.11     11.34 o 
   7  -2   6       13.11        6.98      6.47 o 
  -8  -1   6        0.03        0.07      5.34 o 
  -7  -1   6       45.55       45.28      4.85 o 
  -6  -1   6      156.97      158.71     13.84 o 
  -5  -1   6      566.28      608.47     12.74 o 
  -4  -1   6      725.39      717.64     29.02 o 
  -3  -1   6      758.12      771.81     13.54 o 
  -2  -1   6       60.00       49.88      5.06 o 
  -1  -1   6      462.27      429.17      6.59 o 
   0  -1   6      522.91      629.00     11.40 o 
   1  -1   6       21.72       24.62      2.79 o 
   2  -1   6        3.72        1.89      2.62 o 
   3  -1   6      461.21      470.80     10.28 o 
   4  -1   6      193.80      222.57      8.94 o 
   5  -1   6       94.76       76.12      8.96 o 
   6  -1   6        7.71       15.77      6.32 o 
   7  -1   6       31.21       44.42      8.18 o 
  -9   0   6        4.00        9.55     10.89 o 
  -8   0   6       35.37       34.85      5.01 o 
  -7   0   6        1.00        2.62      3.76 o 
  -6   0   6       89.34      110.16      5.78 o 
  -5   0   6        1.19        0.23      2.66 o 
  -4   0   6      247.99      262.89      6.84 o 
  -3   0   6      356.17      371.46     10.00 o 
  -2   0   6        0.57       -3.13      2.68 o 
  -1   0   6      489.79      510.79      9.44 o 
   0   0   6     1425.27     1476.92     23.24 o 
   1   0   6     1030.27     1071.64     20.57 o 
   2   0   6      418.80      375.24      8.97 o 
   3   0   6     1871.34     1782.37     34.83 o 
   4   0   6      145.59      146.26      5.73 o 
   5   0   6       35.82       56.25      7.20 o 
   6   0   6      297.98      311.48     24.32 o 
   7   0   6       14.97       12.04     10.78 o 
  -9   1   6      121.55      129.75     16.47 o 
  -8   1   6       49.82       46.54     10.95 o 
  -7   1   6      538.11      529.71     13.36 o 
  -6   1   6      275.34      265.50      8.48 o 
  -5   1   6      120.20      114.91      6.53 o 
  -4   1   6      128.89      140.67      8.01 o 
  -3   1   6      239.19      258.57      9.99 o 
  -2   1   6      204.40      205.66      7.29 o 
  -1   1   6        3.00       -0.93      1.68 o 
   0   1   6     1161.47     1212.33     19.83 o 
   1   1   6        0.09        4.18      3.21 o 
   2   1   6       44.39       40.04      3.60 o 
   3   1   6       23.04       27.38      3.26 o 
   4   1   6        1.30        0.66      2.79 o 
   5   1   6        2.88        4.25      5.98 o 
   6   1   6       73.40       76.71     11.36 o 
   7   1   6      140.23      146.35     11.20 o 
  -9   2   6       13.30       23.78     11.10 o 
  -8   2   6      122.02      106.16      6.48 o 
  -7   2   6       15.15       14.36      4.16 o 
  -6   2   6     4145.60     4162.80     62.68 o 
  -5   2   6       56.41       57.56      6.89 o 
  -4   2   6        2.67        7.74      2.53 o 
  -3   2   6     1300.57     1363.31     22.35 o 
  -2   2   6     1192.39     1151.98     33.45 o 
  -1   2   6      611.21      565.73     11.32 o 
   0   2   6      140.37      179.44      6.32 o 
   1   2   6      233.77      267.90      7.42 o 
   2   2   6       18.35       32.21      4.27 o 
   3   2   6       70.66       58.36      7.31 o 
   4   2   6       70.89       57.82      4.87 o 
   5   2   6       72.24       83.69     10.57 o 
   6   2   6       96.40      114.79      9.91 o 
  -9   3   6        5.45        4.74      9.98 o 
  -8   3   6       10.36        9.55      4.12 o 
  -7   3   6       17.33       14.93      4.30 o 
  -6   3   6       52.73       55.83      4.77 o 
  -5   3   6      545.33      542.34     11.88 o 
  -4   3   6      781.62      770.13     14.57 o 
  -3   3   6      223.80      233.41      6.71 o 
  -2   3   6      916.15      891.19     15.93 o 
  -1   3   6      797.67      889.98     15.95 o 
   0   3   6      442.38      457.86     10.01 o 
   1   3   6     1265.96     1276.22     21.69 o 
   2   3   6       40.56       37.73      3.64 o 
   3   3   6      121.55      103.49      5.44 o 
   4   3   6        0.16       -6.31      3.14 o 
   5   3   6      165.15      153.51      7.65 o 
   6   3   6        0.01        5.09      6.32 o 
  -9   4   6       20.63       24.94     11.27 o 
  -8   4   6       96.96      100.91      6.63 o 
  -7   4   6       82.02       74.68      5.82 o 
  -6   4   6      513.55      492.85     12.05 o 
  -5   4   6       22.58       20.88      3.52 o 
  -4   4   6       76.93       75.72      5.46 o 
  -3   4   6      950.55      991.57     17.73 o 
  -2   4   6       56.63       61.21      3.84 o 
  -1   4   6      284.35      278.10      7.44 o 
   0   4   6      367.51      392.04      9.15 o 
   1   4   6     1041.00      989.61     27.30 o 
   2   4   6      934.87      874.63     16.86 o 
   3   4   6       37.15       35.54      4.32 o 
   4   4   6      522.02      479.28     12.63 o 
   5   4   6       30.85       33.52      4.77 o 
   6   4   6       85.25      115.94     17.11 o 
  -9   5   6        4.33       -4.52      5.46 o 
  -8   5   6        2.70        2.11      4.28 o 
  -7   5   6      109.40       96.25      6.40 o 
  -6   5   6      124.17      136.41      9.53 o 
  -5   5   6      289.75      280.23      8.74 o 
  -4   5   6       15.59       16.45      3.25 o 
  -3   5   6      974.63      985.10     18.01 o 
  -2   5   6        0.41        1.04      2.46 o 
  -1   5   6       50.11       53.12      3.69 o 
   0   5   6      273.98      289.11      8.94 o 
   1   5   6       49.63       61.19      4.11 o 
   2   5   6       19.21       21.75      3.56 o 
   3   5   6      335.36      308.18     23.73 o 
   4   5   6      204.27      225.16     11.84 o 
   5   5   6       81.26       73.21      8.59 o 
  -9   6   6       71.65       78.36      9.19 o 
  -8   6   6        0.38        0.38      4.10 o 
  -7   6   6        0.95        1.19      4.07 o 
  -6   6   6       10.28       16.01      4.34 o 
  -5   6   6      469.30      489.36     12.00 o 
  -4   6   6       44.59       52.20      4.42 o 
  -3   6   6        3.70        6.43      3.02 o 
  -2   6   6       52.16       54.69      4.71 o 
  -1   6   6      131.97      131.19      9.30 o 
   0   6   6       42.51       42.11      5.92 o 
   1   6   6     1523.45     1508.87     28.10 o 
   2   6   6      171.68      163.63     17.95 o 
   3   6   6      126.21      134.16     15.70 o 
   4   6   6        9.35        7.98      6.09 o 
   5   6   6       33.92       36.61      8.03 o 
  -8   7   6       24.15       33.96      5.98 o 
  -7   7   6       37.02       43.10      5.49 o 
  -6   7   6      133.51      126.37     13.13 o 
  -5   7   6       26.45       17.56      4.35 o 
  -4   7   6      197.77      198.00     10.11 o 
  -3   7   6      553.25      559.57     19.26 o 
  -2   7   6       37.26       31.32      4.04 o 
  -1   7   6      685.47      657.33     13.49 o 
   0   7   6        4.63      -10.67      4.61 o 
   1   7   6      139.66      157.64     10.32 o 
   2   7   6      123.49      130.98      9.86 o 
   3   7   6       16.75       26.35      9.59 o 
   4   7   6       85.28       89.91      9.65 o 
  -8   8   6        0.08        2.25      4.66 o 
  -7   8   6       91.07       89.52      6.62 o 
  -6   8   6       33.26       37.46      5.13 o 
  -5   8   6      319.65      327.07     12.53 o 
  -4   8   6        2.11        3.73      3.63 o 
  -3   8   6       43.77       45.69      4.42 o 
  -2   8   6      778.08      764.74     61.41 o 
  -1   8   6     1611.78     1579.14     35.97 o 
   0   8   6      131.84      141.27     12.14 o 
   1   8   6        2.18        4.89      6.32 o 
   2   8   6       82.52       83.29      9.05 o 
   3   8   6      138.81      167.20     11.60 o 
  -8   9   6       38.44       30.69      7.48 o 
  -7   9   6      336.22      361.46     14.46 o 
  -6   9   6        0.57        6.97      5.92 o 
  -5   9   6       98.17      100.32      6.31 o 
  -4   9   6        1.58       13.04      6.12 o 
  -3   9   6       12.49       12.96      8.45 o 
  -2   9   6       85.82       92.73      8.79 o 
  -1   9   6       10.88        4.89      6.58 o 
   0   9   6        4.38       12.38      6.84 o 
   1   9   6        4.72       15.39      6.96 o 
   2   9   6       69.42       70.31      9.12 o 
  -7  10   6       41.57       53.28      6.03 o 
  -6  10   6        1.92       -4.04      3.83 o 
  -5  10   6        1.54        1.14      6.22 o 
  -4  10   6        0.29       -2.99      5.54 o 
  -3  10   6       68.72       53.47     14.73 o 
  -2  10   6      581.13      548.85     21.21 o 
  -1  10   6        0.23       -4.96      5.84 o 
   0  10   6       38.56       38.16      8.45 o 
   1  10   6       60.21       68.28      9.55 o 
  -6  11   6       13.35        8.85      6.95 o 
  -5  11   6      143.46      145.08     19.21 o 
  -4  11   6        0.01       10.40      6.59 o 
  -3  11   6        5.95        2.09      6.55 o 
  -2  11   6      290.04      316.55     15.38 o 
  -1  11   6        0.12        6.24      6.49 o 
   0  11   6       51.16       48.67      8.65 o 
  -4  12   6       11.73        7.22      8.41 o 
  -3  12   6       47.55       48.48      8.66 o 
   0 -13   7        9.91        4.60      8.83 o 
   1 -13   7       17.63        8.02      6.77 o 
   2 -13   7       18.94       29.84     10.12 o 
   3 -13   7      165.81      226.14     27.03 o 
   4 -13   7      152.16      167.96     18.19 o 
  -2 -12   7       28.77       11.92      6.77 o 
  -1 -12   7        2.55        0.77      6.20 o 
   0 -12   7       13.08       16.11      6.82 o 
   1 -12   7       41.63       38.57      7.65 o 
   2 -12   7      104.49      127.93      9.86 o 
   3 -12   7       50.59       58.00      9.99 o 
   4 -12   7       24.98       25.02      6.81 o 
   5 -12   7        0.04       -3.44      6.21 o 
  -3 -11   7        8.72        6.07      6.76 o 
  -2 -11   7       46.16       29.46      7.20 o 
  -1 -11   7        0.80        4.60      6.09 o 
   0 -11   7       85.73       73.37     12.57 o 
   1 -11   7        1.42        3.27      2.85 o 
   2 -11   7       99.10      110.66      6.71 o 
   3 -11   7        2.02        0.39      4.45 o 
   4 -11   7      101.33      102.91     11.20 o 
   5 -11   7        0.37        6.34      6.62 o 
   6 -11   7       12.40        8.74     16.98 o 
  -4 -10   7       11.31       14.03      6.62 o 
  -3 -10   7      327.20      319.70     14.19 o 
  -2 -10   7       43.67       41.40      7.22 o 
  -1 -10   7      122.72      130.67      8.79 o 
   0 -10   7       41.62       52.37      5.16 o 
   1 -10   7       32.24       28.53      4.53 o 
   2 -10   7      304.87      284.02     12.47 o 
   3 -10   7       17.18        7.96      4.36 o 
   4 -10   7       88.77       79.64      8.54 o 
   5 -10   7        1.29       -5.28      5.99 o 
   6 -10   7      123.25      130.66     10.88 o 
  -5  -9   7       24.85        2.60     10.15 o 
  -4  -9   7      200.52      214.47     11.81 o 
  -3  -9   7       15.45       14.93      3.92 o 
  -2  -9   7      767.30      765.69     16.66 o 
  -1  -9   7       72.84       75.24      8.32 o 
   0  -9   7      294.46      291.36     11.95 o 
   1  -9   7      104.23      111.98     11.66 o 
   2  -9   7       24.94       21.35      4.38 o 
   3  -9   7       13.51        9.95      4.20 o 
   4  -9   7       10.69       16.81      6.44 o 
   5  -9   7       15.38       13.53     12.63 o 
   6  -9   7       90.68       98.03     10.03 o 
   7  -9   7        0.09       -8.15      6.84 o 
  -5  -8   7        3.39       10.16      5.90 o 
  -4  -8   7       77.23       78.65      6.10 o 
  -3  -8   7      922.61      966.13     19.61 o 
  -2  -8   7      726.75      745.64     15.97 o 
  -1  -8   7       33.68       33.06      5.11 o 
   0  -8   7      651.38      612.33     13.51 o 
   1  -8   7       31.23       39.44      6.78 o 
   2  -8   7        5.18        4.63      3.47 o 
   3  -8   7      239.34      226.50      8.24 o 
   4  -8   7        2.46        7.72      6.21 o 
   5  -8   7      182.06      195.02     11.54 o 
   6  -8   7        1.45        0.70      8.06 o 
   7  -8   7        0.39       -0.36     11.12 o 
  -6  -7   7      126.80      123.57     16.77 o 
  -5  -7   7        6.59        3.78      4.36 o 
  -4  -7   7      195.67      193.65      9.42 o 
  -3  -7   7       47.18       48.31      7.32 o 
  -2  -7   7       26.85       25.95      3.78 o 
  -1  -7   7      148.43      140.17      6.00 o 
   0  -7   7      188.85      182.59      7.42 o 
   1  -7   7      364.22      364.23      9.51 o 
   2  -7   7       83.55       78.62      4.91 o 
   3  -7   7       51.07       52.62      4.60 o 
   4  -7   7       47.57       38.37      6.57 o 
   5  -7   7       69.88       59.75     10.41 o 
   6  -7   7        8.47        7.89      7.52 o 
   7  -7   7       92.55       95.99     15.72 o 
  -7  -6   7        2.45        7.05      6.73 o 
  -6  -6   7       12.50       10.65      6.66 o 
  -5  -6   7       97.98      103.11      6.55 o 
  -4  -6   7      113.64      110.34      6.07 o 
  -3  -6   7       99.44      103.70      7.51 o 
  -2  -6   7        0.32        3.34      2.82 o 
  -1  -6   7      506.93      520.11     11.37 o 
   0  -6   7        2.17        1.23      2.50 o 
   1  -6   7       59.97       51.15      4.00 o 
   2  -6   7        1.77        4.38      3.11 o 
   3  -6   7       19.59       17.27      4.52 o 
   4  -6   7       19.94       25.38      7.94 o 
   5  -6   7       87.63       85.67      8.82 o 
   6  -6   7       39.00       41.56      8.00 o 
   7  -6   7       20.96       37.21      8.02 o 
  -7  -5   7       17.20       19.17      6.72 o 
  -6  -5   7      101.79      101.55      8.98 o 
  -5  -5   7        6.99       19.34      4.06 o 
  -4  -5   7       17.60       17.79      3.58 o 
  -3  -5   7        3.76        0.83      2.54 o 
  -2  -5   7       35.88       33.18      3.26 o 
  -1  -5   7      199.35      214.92      6.53 o 
   0  -5   7        1.76        1.99      2.50 o 
   1  -5   7       12.31       14.05      3.04 o 
   2  -5   7      247.47      220.15      7.13 o 
   3  -5   7      192.84      165.13     11.71 o 
   4  -5   7      546.31      535.17     16.70 o 
   5  -5   7      287.45      286.03     14.26 o 
   6  -5   7        0.78        4.15      6.20 o 
   7  -5   7      105.24      109.18     10.12 o 
  -7  -4   7        1.30       -6.99      5.36 o 
  -6  -4   7       86.09       78.75      8.23 o 
  -5  -4   7      226.43      225.17      7.99 o 
  -4  -4   7       76.31       90.85      4.72 o 
  -3  -4   7      185.56      196.91      7.59 o 
  -2  -4   7      272.65      269.23      8.95 o 
  -1  -4   7        4.92        4.38      2.22 o 
   0  -4   7      153.14      173.56      5.79 o 
   1  -4   7      787.51      818.26     15.11 o 
   2  -4   7        7.87        5.63      2.71 o 
   3  -4   7       87.55       90.90      4.54 o 
   4  -4   7     2126.81     2129.70     43.98 o 
   5  -4   7        2.98        4.90      5.57 o 
   6  -4   7        0.27       -0.60      5.82 o 
   7  -4   7       23.80       28.68      7.69 o 
  -8  -3   7       19.50       13.24      6.19 o 
  -7  -3   7        0.01        6.84      5.89 o 
  -6  -3   7       51.63       57.57      4.65 o 
  -5  -3   7        4.22        7.61      2.67 o 
  -4  -3   7       35.78       34.71      3.30 o 
  -3  -3   7      151.52      165.20      5.00 o 
  -2  -3   7      209.53      190.03      5.05 o 
  -1  -3   7      209.06      211.47      8.02 o 
   0  -3   7        0.00        5.97      2.50 o 
   1  -3   7       16.23       18.95      3.04 o 
   2  -3   7       38.65       46.41      7.19 o 
   3  -3   7       14.67       18.72      4.54 o 
   4  -3   7      204.80      211.98     10.24 o 
   5  -3   7        0.13       -2.14      5.08 o 
   6  -3   7       28.09       22.49      7.18 o 
   7  -3   7       82.48       84.81      9.74 o 
  -8  -2   7      254.25      256.26     13.02 o 
  -7  -2   7       96.22       89.45      8.61 o 
  -6  -2   7      350.85      347.29     13.29 o 
  -5  -2   7       72.84       75.84      9.35 o 
  -4  -2   7       10.10        5.86      2.24 o 
  -3  -2   7      481.23      496.72     14.16 o 
  -2  -2   7     1637.75     1590.68     32.35 o 
  -1  -2   7     1387.44     1347.41     37.11 o 
   0  -2   7       84.89       88.68      4.28 o 
   1  -2   7       18.90        8.27      2.83 o 
   2  -2   7       14.22       10.01      3.29 o 
   3  -2   7      267.89      263.51      7.37 o 
   4  -2   7     2935.77     2900.62     44.83 o 
   5  -2   7      385.72      387.23     14.95 o 
   6  -2   7       14.62       23.28      7.50 o 
   7  -2   7       68.80       63.93     18.42 o 
  -8  -1   7        1.84        7.12      5.83 o 
  -7  -1   7        0.40        3.81      7.41 o 
  -6  -1   7        0.47       -0.55      2.56 o 
  -5  -1   7       37.82       30.57      3.34 o 
  -4  -1   7        1.55        3.70      1.82 o 
  -3  -1   7        2.51       -0.28      3.57 o 
  -2  -1   7       33.54       19.51      4.68 o 
  -1  -1   7      721.97      751.12     13.26 o 
   0  -1   7       37.11       40.12      3.39 o 
   1  -1   7      324.70      309.17      8.12 o 
   2  -1   7       66.48       52.37      3.70 o 
   3  -1   7      314.20      293.44      8.03 o 
   4  -1   7      500.64      506.50     11.84 o 
   5  -1   7       26.55       25.30      9.38 o 
   6  -1   7        2.36       -5.98      6.88 o 
   7  -1   7        0.00        0.73      6.26 o 
  -9   0   7       15.99       25.46     12.15 o 
  -8   0   7       37.92       38.01      7.34 o 
  -7   0   7       56.08       49.41      7.10 o 
  -6   0   7        5.80        8.03      3.28 o 
  -5   0   7        5.60        3.41      2.56 o 
  -4   0   7       29.40       35.17      7.09 o 
  -3   0   7      208.88      201.26     35.33 o 
  -2   0   7        2.79       -0.26      4.15 o 
  -1   0   7     2444.44     2566.33     48.41 o 
   0   0   7      362.38      372.73      8.91 o 
   1   0   7      296.72      317.12      8.15 o 
   2   0   7        2.26        4.27      2.60 o 
   3   0   7      993.39      943.18     17.75 o 
   4   0   7        0.52       -2.17      2.76 o 
   5   0   7      184.17      164.07     10.47 o 
   6   0   7        3.14        9.98      6.74 o 
   7   0   7        9.02       11.91      7.11 o 
  -9   1   7       30.30       36.39     12.19 o 
  -8   1   7      264.79      243.62     12.13 o 
  -7   1   7        2.33       -0.90      5.37 o 
  -6   1   7      135.14      152.23     11.57 o 
  -5   1   7      199.38      206.56      6.66 o 
  -4   1   7        0.00       -0.26      1.92 o 
  -3   1   7      871.72      880.31     19.66 o 
  -2   1   7      111.48       92.43      3.82 o 
  -1   1   7      309.22      316.84      7.74 o 
   0   1   7      371.14      395.76      9.25 o 
   1   1   7       11.99        8.71      4.72 o 
   2   1   7       47.49       51.94      3.96 o 
   3   1   7        4.26        3.85      2.85 o 
   4   1   7       62.00       59.79      4.87 o 
   5   1   7      156.90      178.65     16.03 o 
   6   1   7      116.73      108.11      9.94 o 
  -9   2   7       52.03       49.21     13.31 o 
  -8   2   7      182.91      169.92     19.32 o 
  -7   2   7      926.08      914.51     18.59 o 
  -6   2   7       23.12       30.59      4.24 o 
  -5   2   7       13.86       19.25      5.18 o 
  -4   2   7       73.22       84.40      4.23 o 
  -3   2   7       79.63       81.74      4.06 o 
  -2   2   7     2803.69     2853.91     42.89 o 
  -1   2   7        0.13       -0.19      2.41 o 
   0   2   7        0.91        3.78      2.79 o 
   1   2   7       51.65       51.93      3.91 o 
   2   2   7        4.35        4.81      3.31 o 
   3   2   7       13.06        7.45      3.33 o 
   4   2   7        1.59       -1.05      3.36 o 
   5   2   7       34.53       29.25      7.03 o 
   6   2   7       53.36       66.90      8.90 o 
  -9   3   7        4.88       -8.32     10.08 o 
  -8   3   7       17.16       13.66      6.07 o 
  -7   3   7      917.33      906.06     18.60 o 
  -6   3   7      571.53      559.34     13.02 o 
  -5   3   7        4.18        1.04      2.88 o 
  -4   3   7      327.73      355.37      8.87 o 
  -3   3   7       96.62      105.51      4.88 o 
  -2   3   7        2.60        4.04      2.36 o 
  -1   3   7      214.13      201.52      6.35 o 
   0   3   7       31.26       19.90      3.78 o 
   1   3   7      405.74      402.11      9.89 o 
   2   3   7       27.60       24.33      3.63 o 
   3   3   7      196.66      175.41      7.30 o 
   4   3   7        2.66        2.43      3.78 o 
   5   3   7       35.27       57.46     12.75 o 
   6   3   7       44.30       53.77     10.78 o 
  -9   4   7       22.42       13.84     11.38 o 
  -8   4   7      512.16      495.98     19.84 o 
  -7   4   7        1.42       -1.14      3.29 o 
  -6   4   7       17.60       15.37      4.09 o 
  -5   4   7        3.27        0.76      3.09 o 
  -4   4   7       58.96       64.76      4.44 o 
  -3   4   7       18.05       19.68      3.15 o 
  -2   4   7      282.76      314.51     14.80 o 
  -1   4   7        7.35       11.08      2.59 o 
   0   4   7      175.31      164.78      6.10 o 
   1   4   7       14.29       10.09      4.86 o 
   2   4   7       72.05       67.27      4.88 o 
   3   4   7       20.36       14.21      4.18 o 
   4   4   7        7.53        6.80      3.55 o 
   5   4   7       40.63       77.69     14.37 o 
  -9   5   7       39.22       50.75     13.52 o 
  -8   5   7      157.52      165.44     11.56 o 
  -7   5   7      462.23      427.74     11.88 o 
  -6   5   7        8.05        3.75      3.99 o 
  -5   5   7        7.84        7.51      3.67 o 
  -4   5   7        3.07        1.84      3.16 o 
  -3   5   7      365.78      392.46     10.53 o 
  -2   5   7      394.67      390.23      9.82 o 
  -1   5   7       96.41      106.42      5.11 o 
   0   5   7      341.76      335.23     13.25 o 
   1   5   7      572.09      569.96     12.78 o 
   2   5   7       13.73        9.72      3.07 o 
   3   5   7       35.86       43.31     14.80 o 
   4   5   7      101.35      111.21      9.14 o 
   5   5   7      261.37      263.95     21.11 o 
  -8   6   7        5.89        8.10      4.12 o 
  -7   6   7        6.34       13.83      5.60 o 
  -6   6   7      417.33      418.62     11.73 o 
  -5   6   7        1.14        8.86      4.65 o 
  -4   6   7        4.05        5.29      3.52 o 
  -3   6   7       31.73       35.31      4.45 o 
  -2   6   7        0.01       -4.66      2.68 o 
  -1   6   7     1244.84     1270.64     24.37 o 
   0   6   7      644.65      637.14     13.74 o 
   1   6   7        1.45        1.00      5.37 o 
   2   6   7      240.70      194.29     12.86 o 
   3   6   7        1.28       10.27      6.02 o 
   4   6   7       62.40       76.52      8.78 o 
  -8   7   7       70.83       73.78      8.47 o 
  -7   7   7       53.02       57.72      5.80 o 
  -6   7   7       31.68       31.14      6.53 o 
  -5   7   7        5.99        5.98      4.18 o 
  -4   7   7       18.68       17.05      4.11 o 
  -3   7   7       54.14       50.62      4.77 o 
  -2   7   7       12.13       12.67      3.38 o 
  -1   7   7      248.45      232.60     11.68 o 
   0   7   7        0.21        2.61      5.90 o 
   1   7   7        7.03        8.46      6.22 o 
   2   7   7       26.69       37.65      7.47 o 
   3   7   7        1.68       -0.93      7.96 o 
  -8   8   7       11.56        7.32      4.94 o 
  -7   8   7        0.94       -2.16      4.37 o 
  -6   8   7      117.51      132.75      7.24 o 
  -5   8   7       33.22       45.83      5.29 o 
  -4   8   7       98.39       97.54      6.26 o 
  -3   8   7      455.58      473.68     13.80 o 
  -2   8   7       12.83       17.41      9.89 o 
  -1   8   7       83.03       73.46      8.08 o 
   0   8   7        0.18        7.32      7.73 o 
   1   8   7       83.56       78.85      9.11 o 
   2   8   7      141.14      158.51     11.42 o 
   3   8   7       21.29       34.61      7.97 o 
  -7   9   7       10.20        7.20      4.69 o 
  -6   9   7        0.00        6.20      4.30 o 
  -5   9   7       62.10       66.40      6.50 o 
  -4   9   7      184.55      156.02     10.19 o 
  -3   9   7      540.97      513.47     18.55 o 
  -2   9   7      124.04      109.22      9.33 o 
  -1   9   7      337.60      347.83     43.47 o 
   0   9   7        0.27       -4.21      7.94 o 
   1   9   7       56.83       80.33     11.68 o 
   2   9   7       75.73       97.27     10.32 o 
  -7  10   7        0.46        7.92      4.67 o 
  -6  10   7      156.15      142.65     10.08 o 
  -5  10   7       73.55       60.05      7.84 o 
  -4  10   7      234.00      227.95     12.27 o 
  -3  10   7       86.90       69.36      8.45 o 
  -2  10   7       25.38       25.15      7.16 o 
  -1  10   7      107.46       89.72      9.46 o 
   0  10   7      227.33      222.13     13.20 o 
  -5  11   7       64.44       66.57      9.55 o 
  -4  11   7       56.80       55.68      8.38 o 
  -3  11   7        1.23       -1.95      6.14 o 
  -2  11   7        7.55        9.75      6.98 o 
  -1  11   7       42.49       52.45      8.98 o 
   1 -13   8        0.25       -0.40      6.18 o 
   2 -13   8       20.96       24.48      7.50 o 
  -1 -12   8       40.39       57.99      8.18 o 
   0 -12   8      117.47      142.94     14.58 o 
   1 -12   8      175.57      176.43     24.85 o 
   2 -12   8       17.46       17.37      5.72 o 
   3 -12   8        0.39       -2.36      4.45 o 
   4 -12   8      217.31      215.61     12.49 o 
  -3 -11   8        6.68        6.58      6.23 o 
  -2 -11   8       36.71       50.97     10.48 o 
  -1 -11   8        2.41        3.44      5.73 o 
   0 -11   8       59.86       56.12      8.78 o 
   1 -11   8       10.51       13.55      4.42 o 
   2 -11   8       40.65       28.46      5.11 o 
   3 -11   8      262.57      285.63     10.46 o 
   4 -11   8       75.61       99.98      9.28 o 
   5 -11   8        2.86       -2.28      6.54 o 
  -4 -10   8        2.02       -4.88      9.98 o 
  -3 -10   8      106.76      116.17      9.43 o 
  -2 -10   8      399.63      423.90     15.98 o 
  -1 -10   8       31.19       27.38      4.54 o 
   0 -10   8      119.74      121.24      6.68 o 
   1 -10   8       62.18       53.33      5.33 o 
   2 -10   8        0.46       -0.47      3.93 o 
   3 -10   8      139.82      148.57      9.33 o 
   4 -10   8       34.03       36.99      7.46 o 
   5 -10   8       56.31       86.27     16.93 o 
   6 -10   8        1.43        2.69     10.59 o 
  -5  -9   8        7.11       15.81     12.05 o 
  -4  -9   8        4.09        7.41     10.08 o 
  -3  -9   8      233.54      245.07      9.21 o 
  -2  -9   8      167.43      181.41      7.94 o 
  -1  -9   8        5.83        6.33      3.89 o 
   0  -9   8      102.38      102.66      6.17 o 
   1  -9   8       29.58       28.74      4.64 o 
   2  -9   8      474.64      449.41     12.09 o 
   3  -9   8      286.33      257.79      9.21 o 
   4  -9   8       99.16       92.44      9.07 o 
   5  -9   8        6.91       11.16      8.71 o 
   6  -9   8       49.33       48.55      8.66 o 
  -5  -8   8      280.54      329.02     14.66 o 
  -4  -8   8      114.25      115.73     12.54 o 
  -3  -8   8       52.45       58.72      5.41 o 
  -2  -8   8       51.93       51.65      8.91 o 
  -1  -8   8       26.04       22.20      4.11 o 
   0  -8   8     1152.40     1075.61     20.24 o 
   1  -8   8        5.20        3.88      3.62 o 
   2  -8   8       12.68        7.32      4.10 o 
   3  -8   8       13.50       13.47      5.90 o 
   4  -8   8      245.90      256.07     27.41 o 
   5  -8   8      818.67      828.67     24.13 o 
   6  -8   8        3.49        6.31      6.73 o 
   7  -8   8        1.69        3.61      7.16 o 
  -6  -7   8       41.75       46.16      9.33 o 
  -5  -7   8      112.97      112.41     21.34 o 
  -4  -7   8     1076.37     1080.75     21.35 o 
  -3  -7   8       53.60       65.94      7.16 o 
  -2  -7   8      114.51      112.35     10.54 o 
  -1  -7   8      926.46      925.76     17.85 o 
   0  -7   8      707.69      683.01     14.31 o 
   1  -7   8      389.58      342.19      9.55 o 
   2  -7   8        8.04        6.66      3.49 o 
   3  -7   8      119.64      144.62      6.63 o 
   4  -7   8      109.73      117.50      9.23 o 
   5  -7   8       34.21       20.96      7.18 o 
   6  -7   8       79.49       87.06     13.45 o 
   7  -7   8        7.34       15.95      7.78 o 
  -6  -6   8      169.96      177.99     13.98 o 
  -5  -6   8      154.61      153.89     10.48 o 
  -4  -6   8       46.15       38.44      4.49 o 
  -3  -6   8        0.01       -1.52      3.00 o 
  -2  -6   8       20.37       21.55      5.04 o 
  -1  -6   8      150.40      148.95     12.16 o 
   0  -6   8        7.40        2.37      5.76 o 
   1  -6   8       22.15       24.26      3.66 o 
   2  -6   8       14.04       17.52      3.60 o 
   3  -6   8      167.86      172.10      6.92 o 
   4  -6   8      192.24      172.24     10.82 o 
   5  -6   8        5.95       10.96      7.53 o 
   6  -6   8       21.34       16.00      6.94 o 
   7  -6   8       35.87       41.87     17.63 o 
  -7  -5   8       85.44       78.59      9.16 o 
  -6  -5   8       87.39       99.98     24.04 o 
  -5  -5   8        1.80        1.88      6.06 o 
  -4  -5   8        1.79        2.51      3.00 o 
  -3  -5   8      112.54      107.75      5.70 o 
  -2  -5   8      189.04      191.38      7.73 o 
  -1  -5   8      718.61      768.85     22.24 o 
   0  -5   8      180.44      185.37      6.36 o 
   1  -5   8      114.35      109.20      5.19 o 
   2  -5   8      144.20      158.03      6.35 o 
   3  -5   8     2025.22     2040.53     35.28 o 
   4  -5   8     1134.33     1067.50     26.55 o 
   5  -5   8        2.83        3.47      6.20 o 
   6  -5   8       14.09       36.37      7.92 o 
   7  -5   8        9.63        7.02      6.97 o 
  -7  -4   8       40.10       58.63      8.34 o 
  -6  -4   8       11.89       18.06      6.67 o 
  -5  -4   8       38.73       28.58      6.72 o 
  -4  -4   8       47.92       51.30      3.86 o 
  -3  -4   8       58.97       53.54      4.12 o 
  -2  -4   8        0.13        1.62      1.75 o 
  -1  -4   8       43.13       52.97     10.65 o 
   0  -4   8        1.22        1.70      2.96 o 
   1  -4   8     1601.19     1676.06     27.45 o 
   2  -4   8       63.39       75.90      4.54 o 
   3  -4   8      268.44      252.16      7.82 o 
   4  -4   8      107.09      108.19      8.45 o 
   5  -4   8        1.77       -2.69      5.72 o 
   6  -4   8      227.46      246.78     13.11 o 
   7  -4   8       17.15       -0.86      6.56 o 
  -8  -3   8        4.51       -3.58      6.18 o 
  -7  -3   8       27.51       34.95      7.22 o 
  -6  -3   8      157.04      169.00     13.07 o 
  -5  -3   8      186.93      160.01     12.28 o 
  -4  -3   8        1.22        1.56      4.42 o 
  -3  -3   8      576.60      570.89     32.56 o 
  -2  -3   8      520.99      487.73     14.14 o 
  -1  -3   8      282.33      275.19      8.02 o 
   0  -3   8        5.70        2.41      2.20 o 
   1  -3   8      495.83      507.87     12.61 o 
   2  -3   8       90.72      112.55      5.11 o 
   3  -3   8       58.46       71.83      4.91 o 
   4  -3   8      700.02      725.30     20.42 o 
   5  -3   8        3.39       -1.78      5.64 o 
   6  -3   8        4.06        1.77      6.20 o 
   7  -3   8       38.99       26.92     10.52 o 
  -8  -2   8       21.92       13.20      6.65 o 
  -7  -2   8        0.33        4.42      8.69 o 
  -6  -2   8       29.53       25.82      6.79 o 
  -5  -2   8      446.82      447.51     30.38 o 
  -4  -2   8        4.25        2.47      5.16 o 
  -3  -2   8      164.42      142.27      7.57 o 
  -2  -2   8      562.14      514.88     23.06 o 
  -1  -2   8     1262.99     1254.90     24.36 o 
   0  -2   8       56.63       51.81      5.51 o 
   1  -2   8       45.50       46.92      4.05 o 
   2  -2   8       15.61       27.39      3.26 o 
   3  -2   8       52.70       62.14      9.26 o 
   4  -2   8      113.06       94.80      7.75 o 
   5  -2   8       65.72       69.43      9.50 o 
   6  -2   8        4.34       -4.15      5.88 o 
   7  -2   8       26.87       31.49      8.34 o 
  -8  -1   8       29.76       41.27     18.09 o 
  -7  -1   8       86.66       87.52      8.70 o 
  -6  -1   8       34.94       29.25      6.68 o 
  -5  -1   8      273.55      262.69     24.69 o 
  -4  -1   8       13.22       13.73      4.73 o 
  -3  -1   8        0.50        3.42      3.48 o 
  -2  -1   8       71.03       65.00      5.44 o 
  -1  -1   8      228.38      228.89      5.87 o 
   0  -1   8      265.51      279.48      7.36 o 
   1  -1   8      345.12      350.63     13.94 o 
   2  -1   8      114.65      127.15      5.67 o 
   3  -1   8      519.41      501.55     11.55 o 
   4  -1   8      687.64      644.55     25.13 o 
   5  -1   8      208.32      189.33     20.16 o 
   6  -1   8       73.07       86.45     14.30 o 
  -8   0   8       35.17       30.32      7.17 o 
  -7   0   8        0.00       -0.37      5.70 o 
  -6   0   8        0.01        1.87      5.20 o 
  -5   0   8       15.10       22.18      7.39 o 
  -4   0   8       47.27       46.45      6.48 o 
  -3   0   8        3.29        4.73      3.76 o 
  -2   0   8     1566.80     1567.50     32.21 o 
  -1   0   8      173.84      204.01      6.99 o 
   0   0   8       16.41        6.79      4.06 o 
   1   0   8      139.73      150.17      7.40 o 
   2   0   8      146.94      162.30     10.88 o 
   3   0   8       91.60       94.51      6.13 o 
   4   0   8      203.50      222.07     11.49 o 
   5   0   8      163.10      159.43     10.72 o 
   6   0   8      127.60      132.97     10.79 o 
  -8   1   8       62.61       46.01      7.58 o 
  -7   1   8      119.22      105.55      9.15 o 
  -6   1   8      134.05      136.90     10.84 o 
  -5   1   8       54.82       67.41     22.65 o 
  -4   1   8       45.39       41.68      5.40 o 
  -3   1   8       23.60       25.92     10.59 o 
  -2   1   8        8.02        9.82      1.95 o 
  -1   1   8       56.38       57.69      3.46 o 
   0   1   8       31.35       30.86      3.86 o 
   1   1   8      573.26      546.95     11.89 o 
   2   1   8      173.38      170.26      6.74 o 
   3   1   8       64.12       84.24      5.39 o 
   4   1   8      400.11      364.96     12.44 o 
   5   1   8       60.76       76.99     10.27 o 
   6   1   8      166.58      171.45     12.35 o 
  -9   2   8       38.77       30.71      7.28 o 
  -8   2   8       96.84       98.92     12.93 o 
  -7   2   8       17.78       20.87      6.35 o 
  -6   2   8      125.95      111.04      8.77 o 
  -5   2   8      151.18      151.77      8.50 o 
  -4   2   8       24.01       31.98      3.04 o 
  -3   2   8       50.69       50.22      3.24 o 
  -2   2   8      512.90      488.18     10.30 o 
  -1   2   8       48.04       56.31      6.39 o 
   0   2   8       93.12       89.97      4.74 o 
   1   2   8       45.65       42.62      7.08 o 
   2   2   8      300.24      311.74      9.36 o 
   3   2   8       26.98       27.28      4.30 o 
   4   2   8      325.48      317.94     10.26 o 
   5   2   8       46.92       18.27      6.80 o 
   6   2   8        7.34        1.13      6.92 o 
  -9   3   8        0.09      -10.82      9.76 o 
  -8   3   8      360.45      321.78     22.29 o 
  -7   3   8       22.84       15.30      6.39 o 
  -6   3   8       10.24        9.73      6.01 o 
  -5   3   8       42.28       43.38      6.04 o 
  -4   3   8      483.41      484.64     18.48 o 
  -3   3   8       74.40       71.86      9.49 o 
  -2   3   8      354.18      368.00      9.09 o 
  -1   3   8      106.04      107.00      4.90 o 
   0   3   8      444.33      460.36     10.78 o 
   1   3   8        0.01       -2.25      2.91 o 
   2   3   8        0.38       -3.31      3.31 o 
   3   3   8      143.73      148.46      7.06 o 
   4   3   8        5.14        5.99      6.28 o 
   5   3   8        5.05       -5.72      5.75 o 
  -9   4   8       45.64       41.90     13.00 o 
  -8   4   8       71.30       72.40      8.33 o 
  -7   4   8      339.95      308.58     13.61 o 
  -6   4   8      246.80      243.98      8.29 o 
  -5   4   8      362.27      375.09     10.05 o 
  -4   4   8      744.57      756.29     21.95 o 
  -3   4   8       44.75       52.48      4.16 o 
  -2   4   8       29.98       31.68      3.87 o 
  -1   4   8      338.99      344.20      9.05 o 
   0   4   8      702.60      666.21     14.02 o 
   1   4   8      122.14      116.10      7.98 o 
   2   4   8      214.89      178.86      7.51 o 
   3   4   8      521.35      451.63     12.13 o 
   4   4   8       42.33       59.61      8.65 o 
   5   4   8        1.22       -3.90     10.68 o 
  -8   5   8      186.44      212.23     11.98 o 
  -7   5   8       94.76       98.42     14.54 o 
  -6   5   8       65.48       76.81      5.43 o 
  -5   5   8        2.69        2.60      3.70 o 
  -4   5   8        8.51        5.57      3.41 o 
  -3   5   8      135.80      147.66      6.36 o 
  -2   5   8       89.58       94.86      5.28 o 
  -1   5   8      685.89      685.00     14.45 o 
   0   5   8      574.49      549.33     22.63 o 
   1   5   8       51.71       58.41      4.80 o 
   2   5   8       53.44       38.87      6.45 o 
   3   5   8        5.86        2.30      5.11 o 
   4   5   8       48.24       63.46      9.06 o 
  -8   6   8       36.52       26.54      7.03 o 
  -7   6   8       27.04       13.76      6.56 o 
  -6   6   8       13.84       25.84      4.20 o 
  -5   6   8       99.93       98.74      6.18 o 
  -4   6   8      154.36      172.52      7.40 o 
  -3   6   8       17.04       18.74      4.04 o 
  -2   6   8      373.84      384.30     11.58 o 
  -1   6   8      228.71      238.12     12.70 o 
   0   6   8      201.24      218.33      7.83 o 
   1   6   8       26.21       32.44      6.73 o 
   2   6   8      116.21      126.77      9.59 o 
   3   6   8        5.82       12.86     10.91 o 
   4   6   8        0.51       18.41      6.66 o 
  -8   7   8       35.33       31.21     14.58 o 
  -7   7   8        0.71       11.25      8.38 o 
  -6   7   8       14.59       23.36      4.91 o 
  -5   7   8        0.30        0.78      4.12 o 
  -4   7   8       10.15       16.49      4.34 o 
  -3   7   8        8.75        7.02      4.73 o 
  -2   7   8       42.68       42.23      5.37 o 
  -1   7   8      197.92      211.91     11.51 o 
   0   7   8      379.29      394.18     15.76 o 
   1   7   8      163.03      185.48     11.68 o 
   2   7   8        2.65        2.06     11.08 o 
   3   7   8      239.60      254.68     13.58 o 
  -7   8   8        2.04        1.35      3.91 o 
  -6   8   8        7.19        4.70      4.38 o 
  -5   8   8        5.33        9.39      4.33 o 
  -4   8   8      100.04      102.30      6.32 o 
  -3   8   8      204.24      212.76     11.44 o 
  -2   8   8       28.20       35.48      7.27 o 
  -1   8   8       20.39       16.18      6.86 o 
   0   8   8      106.89      106.58      9.66 o 
   1   8   8       27.87       43.10     11.98 o 
   2   8   8       38.93       44.87      8.18 o 
  -7   9   8        0.98        3.39      4.58 o 
  -6   9   8        3.57        2.81      4.23 o 
  -5   9   8       68.19       80.17      8.54 o 
  -4   9   8      240.23      225.85     20.85 o 
  -3   9   8      744.06      750.69     36.49 o 
  -2   9   8       95.03       96.69      9.28 o 
  -1   9   8       40.01       41.10      8.02 o 
   0   9   8        7.57        4.54      6.95 o 
   1   9   8       32.34       34.71      8.16 o 
  -6  10   8       11.10       18.88      6.75 o 
  -5  10   8        1.19        7.29      7.11 o 
  -4  10   8       10.09       11.80      7.64 o 
  -3  10   8        6.24        0.72      6.28 o 
  -2  10   8        1.20        0.21      9.15 o 
  -1  10   8       59.07       64.59     10.19 o 
  -4  11   8      564.85      596.69     20.64 o 
  -3  11   8       49.65       46.71      8.99 o 
  -1 -12   9       15.41       38.25      8.85 o 
   0 -12   9       12.47       13.98      6.59 o 
   1 -12   9       63.90       73.18      8.31 o 
   2 -12   9      137.05      151.28     10.41 o 
   3 -12   9       78.14       88.77      8.82 o 
   4 -12   9      112.70      127.31     14.22 o 
  -2 -11   9        0.29       -1.26     10.75 o 
  -1 -11   9       88.29      100.61      8.92 o 
   0 -11   9       14.50       25.59      4.56 o 
   1 -11   9        0.08        0.48      5.26 o 
   2 -11   9       29.11       40.21      5.50 o 
   3 -11   9       55.30       62.87      5.94 o 
   4 -11   9       78.15       71.53      9.03 o 
   5 -11   9        5.27       17.25      7.51 o 
  -3 -10   9       30.21       25.89     11.42 o 
  -2 -10   9        0.32        1.22      3.54 o 
  -1 -10   9       53.94       52.98      7.65 o 
   0 -10   9       70.55       74.44      5.83 o 
   1 -10   9      399.15      363.73     11.13 o 
   2 -10   9       74.48       55.47      5.75 o 
   3 -10   9       48.81       60.38      5.59 o 
   4 -10   9        3.86       11.77     14.47 o 
   5 -10   9       63.00       62.96      9.05 o 
  -4  -9   9        0.26        2.28      8.99 o 
  -3  -9   9        2.43        2.97     10.59 o 
  -2  -9   9       26.40       32.36      4.80 o 
  -1  -9   9      123.29      140.20      7.00 o 
   0  -9   9      138.27      118.10      6.58 o 
   1  -9   9      268.52      232.63      8.88 o 
   2  -9   9      610.02      547.53     13.78 o 
   3  -9   9       98.92      106.16      6.60 o 
   4  -9   9      188.70      190.30     13.40 o 
   5  -9   9      362.74      446.05     38.18 o 
   6  -9   9        9.50       14.72      7.84 o 
  -5  -8   9       41.39       51.46      8.31 o 
  -4  -8   9      237.12      247.36     15.28 o 
  -3  -8   9       28.03       27.94     16.46 o 
  -2  -8   9      422.71      443.38     11.96 o 
  -1  -8   9      303.62      325.48     17.11 o 
   0  -8   9       91.50      100.73      7.25 o 
   1  -8   9       33.13       25.66      4.48 o 
   2  -8   9        6.38       17.82      4.44 o 
   3  -8   9        0.17        1.00      3.07 o 
   4  -8   9       20.94       11.70      8.13 o 
   5  -8   9       11.72        4.42      6.87 o 
   6  -8   9       96.26      126.92     10.95 o 
  -6  -7   9       34.22       24.05      8.00 o 
  -5  -7   9      443.83      460.77     17.77 o 
  -4  -7   9      650.93      683.23     22.04 o 
  -3  -7   9       82.49       79.99      8.24 o 
  -2  -7   9       16.49       17.55      4.32 o 
  -1  -7   9     1087.93     1061.69     20.04 o 
   0  -7   9      397.84      385.85     10.25 o 
   1  -7   9        8.40        5.37      3.51 o 
   2  -7   9        0.11        0.66      3.68 o 
   3  -7   9      180.42      142.96      7.00 o 
   4  -7   9        3.32        8.61      6.99 o 
   5  -7   9        4.54        6.36      8.34 o 
   6  -7   9        8.71       10.65      7.71 o 
  -6  -6   9       90.39       99.55     11.85 o 
  -5  -6   9        1.66        2.90      6.38 o 
  -4  -6   9        0.30       -1.73      5.77 o 
  -3  -6   9        3.03        4.94      5.58 o 
  -2  -6   9     1302.46     1328.34     33.26 o 
  -1  -6   9      346.32      334.15     20.82 o 
   0  -6   9        2.48        2.58      2.84 o 
   1  -6   9       50.92       43.91      4.27 o 
   2  -6   9       41.80       54.79      5.41 o 
   3  -6   9      168.21      171.76      7.58 o 
   4  -6   9       40.76       26.84      6.81 o 
   5  -6   9      121.55      128.11     10.11 o 
   6  -6   9       60.64       48.77      8.82 o 
  -7  -5   9      173.92      181.07     12.18 o 
  -6  -5   9       78.94       84.52      8.94 o 
  -5  -5   9       11.32       11.58      6.31 o 
  -4  -5   9        0.05        2.42      5.93 o 
  -3  -5   9       54.88       50.00      6.51 o 
  -2  -5   9        0.44        2.33      2.17 o 
  -1  -5   9        1.16        2.63      3.59 o 
   0  -5   9       12.02        9.36      2.83 o 
   1  -5   9      636.95      590.32     12.95 o 
   2  -5   9      140.90      146.49      6.44 o 
   3  -5   9      223.14      218.47      9.03 o 
   4  -5   9       12.34       11.74      9.10 o 
   5  -5   9       35.86       40.09      7.81 o 
   6  -5   9       72.53       93.72      9.65 o 
  -7  -4   9       60.16       67.06      8.89 o 
  -6  -4   9        0.28        2.69      6.57 o 
  -5  -4   9        8.36        8.94      6.25 o 
  -4  -4   9        8.11        5.37      5.61 o 
  -3  -4   9        0.00        1.74      4.56 o 
  -2  -4   9      425.47      407.55      8.82 o 
  -1  -4   9       91.98       89.45      4.19 o 
   0  -4   9       24.47       20.80      2.97 o 
   1  -4   9      445.63      456.44     10.79 o 
   2  -4   9      630.41      645.80     19.81 o 
   3  -4   9      650.16      680.64     14.49 o 
   4  -4   9        0.55        0.16      5.48 o 
   5  -4   9     1059.95     1027.06     27.27 o 
   6  -4   9       39.84       35.27      9.55 o 
  -7  -3   9        0.52        5.33      6.26 o 
  -6  -3   9      120.96      124.02     10.03 o 
  -5  -3   9      408.50      422.52     15.48 o 
  -4  -3   9      703.82      684.98     19.72 o 
  -3  -3   9       25.90       30.67      5.55 o 
  -2  -3   9      134.14      132.88      7.56 o 
  -1  -3   9      179.09      182.03      5.37 o 
   0  -3   9      198.32      213.93      6.44 o 
   1  -3   9      918.34      915.05     17.14 o 
   2  -3   9      943.01      912.94     17.53 o 
   3  -3   9      121.68      119.87      5.74 o 
   4  -3   9       63.42       58.57      7.16 o 
   5  -3   9       90.08       84.99     11.70 o 
   6  -3   9      126.71      132.35     16.33 o 
  -8  -2   9       14.88        5.53      8.78 o 
  -7  -2   9       74.55       67.51      8.57 o 
  -6  -2   9        7.10        9.41     15.82 o 
  -5  -2   9      411.69      364.99     18.00 o 
  -4  -2   9      204.44      188.99      9.83 o 
  -3  -2   9       49.09       36.14      5.38 o 
  -2  -2   9       43.68       41.28      6.02 o 
  -1  -2   9      356.44      330.53     12.24 o 
   0  -2   9       72.85       68.43      4.30 o 
   1  -2   9      272.12      248.12     11.63 o 
   2  -2   9      558.35      552.76     12.39 o 
   3  -2   9     1442.99     1428.73     26.22 o 
   4  -2   9       11.34        6.04      5.62 o 
   5  -2   9       30.46       32.11      7.30 o 
   6  -2   9       31.67       23.24      7.49 o 
  -8  -1   9      135.21      135.97     10.73 o 
  -7  -1   9       26.56       24.91      7.28 o 
  -6  -1   9       85.65       94.25     16.58 o 
  -5  -1   9        4.25       -0.65      5.42 o 
  -4  -1   9      473.31      453.66     14.77 o 
  -3  -1   9      796.54      721.22     31.47 o 
  -2  -1   9       25.98       30.86      4.71 o 
  -1  -1   9      466.71      460.81     12.90 o 
   0  -1   9        0.96        2.12      2.28 o 
   1  -1   9      106.50      107.95      5.17 o 
   2  -1   9     1541.91     1514.64     26.01 o 
   3  -1   9       21.71       23.28      4.06 o 
   4  -1   9       14.73       24.94      7.18 o 
   5  -1   9       16.85       15.60      6.74 o 
   6  -1   9       46.31       60.87      8.78 o 
  -8   0   9       56.06       54.28      8.27 o 
  -7   0   9        8.37       11.68      6.32 o 
  -6   0   9      204.96      200.67     19.02 o 
  -5   0   9       10.36       18.79      5.69 o 
  -4   0   9      169.59      150.16     10.36 o 
  -3   0   9     1836.14     1831.51     38.00 o 
  -2   0   9      438.11      441.64     18.97 o 
  -1   0   9       13.19        9.57      3.92 o 
   0   0   9       68.64       74.42      9.62 o 
   1   0   9       68.04       63.73      4.35 o 
   2   0   9        1.72        1.97      3.04 o 
   3   0   9        0.01        1.00      3.62 o 
   4   0   9        1.36        7.57      6.12 o 
   5   0   9       26.18       43.93     17.53 o 
   6   0   9       43.90       52.07      8.72 o 
  -8   1   9       30.49       42.89      7.93 o 
  -7   1   9       29.80       31.55      7.41 o 
  -6   1   9        0.05       -4.24      5.62 o 
  -5   1   9       11.56        6.94      7.27 o 
  -4   1   9        5.26        2.61      4.51 o 
  -3   1   9      631.26      644.25     17.47 o 
  -2   1   9       49.02       53.18      4.52 o 
  -1   1   9      261.48      257.00      7.42 o 
   0   1   9        7.33        3.35      2.70 o 
   1   1   9       42.09       31.46      5.35 o 
   2   1   9      333.62      289.63      9.24 o 
   3   1   9      139.57      114.68      7.84 o 
   4   1   9      117.85      119.96      6.74 o 
   5   1   9        0.00        3.38      6.23 o 
  -8   2   9      546.94      528.96     20.78 o 
  -7   2   9       13.33       17.22      6.58 o 
  -6   2   9       16.21       11.05      6.16 o 
  -5   2   9        1.84        1.52      5.10 o 
  -4   2   9       41.87       40.36      6.09 o 
  -3   2   9       13.17        9.26      6.36 o 
  -2   2   9      191.15      216.34      6.69 o 
  -1   2   9        0.06       -1.67      2.39 o 
   0   2   9      125.65      106.93      5.26 o 
   1   2   9       94.53       87.53      5.67 o 
   2   2   9       28.41       22.12      4.33 o 
   3   2   9      140.48      132.44      6.93 o 
   4   2   9        3.27        5.98      4.11 o 
   5   2   9      209.57      236.88     13.07 o 
  -8   3   9      192.72      184.38     11.79 o 
  -7   3   9       13.88       20.66      6.87 o 
  -6   3   9        9.49        9.13      6.06 o 
  -5   3   9        0.12        1.45      5.24 o 
  -4   3   9       85.74       88.35      7.25 o 
  -3   3   9       35.83       38.88      3.62 o 
  -2   3   9      177.68      175.16      8.53 o 
  -1   3   9       35.39       34.95      4.61 o 
   0   3   9       13.16        5.68      3.09 o 
   1   3   9       16.99       15.93      4.03 o 
   2   3   9        3.97       -0.40      5.94 o 
   3   3   9       50.48       53.87      5.95 o 
   4   3   9        3.87        3.72      4.17 o 
   5   3   9       13.16        4.08      8.82 o 
  -8   4   9       91.16       93.88      9.54 o 
  -7   4   9        0.07       -1.66      5.81 o 
  -6   4   9       17.86       20.22      6.50 o 
  -5   4   9        5.82       15.13      6.04 o 
  -4   4   9       87.58       82.67      4.92 o 
  -3   4   9      302.99      315.91      9.06 o 
  -2   4   9       13.77       13.43      3.29 o 
  -1   4   9       94.04       89.71      5.16 o 
   0   4   9       82.77       73.11      5.45 o 
   1   4   9      273.48      246.81     16.23 o 
   2   4   9       70.47       59.40      5.38 o 
   3   4   9       30.86       28.15      4.91 o 
   4   4   9       87.76      101.16     10.08 o 
  -8   5   9       10.06        9.72      6.45 o 
  -7   5   9        1.10        0.24      6.50 o 
  -6   5   9       16.72       21.31      6.46 o 
  -5   5   9      125.48      127.04      8.48 o 
  -4   5   9      447.32      472.05     13.49 o 
  -3   5   9        6.16        8.31      4.18 o 
  -2   5   9       39.53       32.61      6.74 o 
  -1   5   9      134.65      147.68     14.24 o 
   0   5   9        5.12        4.44      3.41 o 
   1   5   9       17.56       10.78      3.88 o 
   2   5   9      286.27      282.91     13.38 o 
   3   5   9       25.34       23.14      9.90 o 
   4   5   9      111.52      108.53     15.42 o 
  -8   6   9       14.58       21.55      7.29 o 
  -7   6   9      109.46      109.47     21.18 o 
  -6   6   9        3.85       10.58      6.05 o 
  -5   6   9        0.63        3.59      3.17 o 
  -4   6   9       24.85       27.16      4.75 o 
  -3   6   9       30.56       30.12      4.53 o 
  -2   6   9      584.04      587.05     14.09 o 
  -1   6   9      404.21      410.91     11.43 o 
   0   6   9      404.79      379.23     15.22 o 
   1   6   9      104.87      100.69      9.05 o 
   2   6   9       68.59       78.77     14.44 o 
   3   6   9      142.62      130.03     20.27 o 
  -7   7   9       46.79       60.79      8.64 o 
  -6   7   9       27.49       22.02      6.78 o 
  -5   7   9       65.19       56.29      5.30 o 
  -4   7   9       19.17       20.92      4.65 o 
  -3   7   9       35.06       39.73      4.92 o 
  -2   7   9      377.42      415.28     11.77 o 
  -1   7   9       26.75       22.02      6.74 o 
   0   7   9       25.45       28.09      7.34 o 
   1   7   9       28.30       20.10      7.59 o 
   2   7   9       38.51       38.98      8.34 o 
  -7   8   9       92.00      120.30     25.15 o 
  -6   8   9       54.09       57.50      8.05 o 
  -5   8   9        0.33       -5.83      3.89 o 
  -4   8   9       33.50       38.62      5.31 o 
  -3   8   9      117.06      133.29     10.75 o 
  -2   8   9       14.76       18.91      6.75 o 
  -1   8   9      108.90      113.85      9.99 o 
   0   8   9       59.02       66.71      9.05 o 
   1   8   9        8.05        3.44     10.43 o 
  -6   9   9       19.83        9.76      6.15 o 
  -5   9   9        0.78        6.80      6.04 o 
  -4   9   9      106.49      122.86     12.96 o 
  -3   9   9        1.30       -4.67      5.86 o 
  -2   9   9        5.19       16.27      6.85 o 
  -1   9   9       44.11       44.74      8.32 o 
   0   9   9       41.38       57.97     16.05 o 
  -5  10   9      287.40      280.53     17.11 o 
  -4  10   9       59.34       67.98      8.65 o 
  -3  10   9      140.00      146.20     12.01 o 
  -2  10   9       12.23        9.70      6.98 o 
   0 -12  10       97.72      116.55      9.47 o 
   1 -12  10       18.64       13.79      8.76 o 
   2 -12  10      276.51      277.68     10.92 o 
  -2 -11  10        5.45        0.49     10.89 o 
  -1 -11  10       71.86       51.10     13.14 o 
   0 -11  10        0.03        1.06      4.01 o 
   1 -11  10      208.26      228.53     11.06 o 
   2 -11  10       63.95       67.85      7.08 o 
   3 -11  10       31.63       61.94      8.22 o 
   4 -11  10       47.07       47.11      8.29 o 
  -3 -10  10       45.52       33.40     12.36 o 
  -2 -10  10       36.65       42.35      7.49 o 
  -1 -10  10       12.36       13.80      6.08 o 
   0 -10  10       59.39       52.48      5.44 o 
   1 -10  10      110.01      116.19      6.95 o 
   2 -10  10        9.01       17.93      5.55 o 
   3 -10  10       12.84       18.68      7.38 o 
   4 -10  10        9.36       -2.99      6.57 o 
   5 -10  10       35.63       40.94      8.72 o 
  -4  -9  10       43.96       50.11      8.41 o 
  -3  -9  10       11.99       14.44      6.67 o 
  -2  -9  10       12.49        9.57      6.24 o 
  -1  -9  10       59.86       51.42      6.70 o 
   0  -9  10        6.05        2.13      5.83 o 
   1  -9  10       14.29       19.78     14.54 o 
   2  -9  10       85.74       78.00      6.17 o 
   3  -9  10        1.79        7.59      6.22 o 
   4  -9  10        0.07       11.01      6.81 o 
   5  -9  10      110.80      141.46     17.32 o 
  -5  -8  10      308.32      297.40     24.71 o 
  -4  -8  10       61.35       68.24      8.68 o 
  -3  -8  10        0.97       -6.96      5.42 o 
  -2  -8  10        1.67       -0.49      9.92 o 
  -1  -8  10      120.24      118.83      8.17 o 
   0  -8  10      177.89      180.88      7.60 o 
   1  -8  10      170.39      147.65     11.87 o 
   2  -8  10      171.40      181.26     11.14 o 
   3  -8  10      301.87      315.18     10.09 o 
   4  -8  10      143.91      149.69     11.27 o 
   5  -8  10        1.27       -5.44      6.16 o 
  -5  -7  10        0.83        2.77      6.65 o 
  -4  -7  10       56.42       63.46      8.56 o 
  -3  -7  10      122.49      110.80      9.20 o 
  -2  -7  10      592.83      595.77     25.68 o 
  -1  -7  10        0.09       -3.91      3.06 o 
   0  -7  10      207.70      192.69      7.42 o 
   1  -7  10       30.69       37.28      4.70 o 
   2  -7  10      211.56      194.71      8.02 o 
   3  -7  10       99.96       96.12      6.61 o 
   4  -7  10      110.47      114.12     11.13 o 
   5  -7  10       21.24       13.18      7.26 o 
   6  -7  10      331.30      389.94     17.54 o 
  -6  -6  10       82.43       78.33      9.54 o 
  -5  -6  10       59.53       45.54      7.98 o 
  -4  -6  10      221.12      220.84     11.92 o 
  -3  -6  10      892.32      910.40     24.27 o 
  -2  -6  10      135.95      126.27      8.85 o 
  -1  -6  10      146.71      152.38      6.19 o 
   0  -6  10        0.49        1.59      3.11 o 
   1  -6  10       72.56       70.84      6.58 o 
   2  -6  10       24.16       15.71      4.24 o 
   3  -6  10      122.49      123.61     10.14 o 
   4  -6  10       86.13       80.00      8.64 o 
   5  -6  10       16.84       18.05     10.54 o 
   6  -6  10       11.51        9.93      7.11 o 
  -6  -5  10       53.34       48.94      8.54 o 
  -5  -5  10       37.27       41.95      8.08 o 
  -4  -5  10       48.27       33.16      7.26 o 
  -3  -5  10      400.51      397.40     14.67 o 
  -2  -5  10       97.81       88.86      7.54 o 
  -1  -5  10       86.01       89.34      4.69 o 
   0  -5  10        9.44       11.97      3.05 o 
   1  -5  10        0.00        2.25      3.12 o 
   2  -5  10      600.57      551.30     14.01 o 
   3  -5  10        7.01        1.63      3.11 o 
   4  -5  10        7.46        4.10      6.11 o 
   5  -5  10       10.88       16.43      6.61 o 
   6  -5  10       88.94       89.46      9.97 o 
  -7  -4  10        3.54       -3.17      7.04 o 
  -6  -4  10       12.19       10.37      6.82 o 
  -5  -4  10       76.67       71.08      8.79 o 
  -4  -4  10        4.70        6.20      5.75 o 
  -3  -4  10       94.00      102.58      8.02 o 
  -2  -4  10       49.45       55.66      6.30 o 
  -1  -4  10      316.94      341.71     10.67 o 
   0  -4  10       14.53        7.91      3.20 o 
   1  -4  10     1369.69     1420.59     24.82 o 
   2  -4  10      624.43      653.23     23.29 o 
   3  -4  10       64.79       73.14      4.97 o 
   4  -4  10      335.51      350.53     18.90 o 
   5  -4  10        0.19       -8.14      5.74 o 
   6  -4  10       33.12       34.33     13.00 o 
  -7  -3  10        0.30        8.11      6.53 o 
  -6  -3  10       60.83       65.34      8.78 o 
  -5  -3  10       30.14       35.09     20.46 o 
  -4  -3  10       61.09       71.30     12.22 o 
  -3  -3  10        6.47        3.88      4.73 o 
  -2  -3  10       50.22       51.36     10.40 o 
  -1  -3  10        5.18        5.63      2.32 o 
   0  -3  10      158.54      174.63      8.73 o 
   1  -3  10      181.08      181.27      7.07 o 
   2  -3  10      561.02      537.87     12.61 o 
   3  -3  10       10.76       12.82      3.36 o 
   4  -3  10       36.54       37.93      7.13 o 
   5  -3  10       88.11       74.57      8.68 o 
   6  -3  10       99.85      102.97     10.52 o 
  -7  -2  10      133.55      142.31     10.72 o 
  -6  -2  10       23.30       30.14      7.73 o 
  -5  -2  10        5.93        9.97      6.62 o 
  -4  -2  10       27.06       30.79      6.44 o 
  -3  -2  10      152.29      145.42      8.59 o 
  -2  -2  10       45.21       47.21      6.60 o 
  -1  -2  10        0.79       -1.15      2.23 o 
   0  -2  10        4.08        5.69      7.55 o 
   1  -2  10        1.53       -3.60      2.77 o 
   2  -2  10      455.52      437.14     11.17 o 
   3  -2  10      130.32      132.55      8.89 o 
   4  -2  10       35.35       23.14      6.52 o 
   5  -2  10       28.92       18.49      6.81 o 
   6  -2  10       45.33       42.32      8.92 o 
  -8  -1  10       21.43        6.89      6.71 o 
  -7  -1  10       34.47       32.09      7.57 o 
  -6  -1  10       58.21       61.21      8.27 o 
  -5  -1  10        2.05       -8.70      5.39 o 
  -4  -1  10       65.18       78.31      7.87 o 
  -3  -1  10       50.75       44.80      6.03 o 
  -2  -1  10       10.30       14.37      4.80 o 
  -1  -1  10        0.06        1.59      2.07 o 
   0  -1  10      115.52      119.67      9.08 o 
   1  -1  10      235.09      209.33      7.44 o 
   2  -1  10      869.44      792.52     16.42 o 
   3  -1  10       77.47       79.34      8.79 o 
   4  -1  10       88.94      105.71      9.01 o 
   5  -1  10        0.93       -5.47      6.32 o 
  -8   0  10        6.39        9.83      6.57 o 
  -7   0  10       13.65       13.12     12.35 o 
  -6   0  10        3.99        8.71      9.55 o 
  -5   0  10       29.82       32.22      6.91 o 
  -4   0  10      260.71      266.34     16.58 o 
  -3   0  10       19.35       20.31      5.15 o 
  -2   0  10       24.96       23.04      4.96 o 
  -1   0  10      190.76      189.91      6.71 o 
   0   0  10       67.52       93.84      5.28 o 
   1   0  10     2855.02     2727.33     42.96 o 
   2   0  10      352.08      311.41      9.70 o 
   3   0  10       97.81       97.11      6.13 o 
   4   0  10       67.71       75.99     23.52 o 
   5   0  10      114.25      123.38     18.56 o 
  -8   1  10       48.73       49.98      8.21 o 
  -7   1  10       61.92       45.48      7.96 o 
  -6   1  10        1.25        1.81      6.12 o 
  -5   1  10       41.46       50.31     13.15 o 
  -4   1  10      489.34      487.86     23.11 o 
  -3   1  10        3.86        2.55      8.20 o 
  -2   1  10        0.58       -0.38      4.02 o 
  -1   1  10      202.31      202.64      9.60 o 
   0   1  10       86.89       97.44      5.33 o 
   1   1  10       32.21       39.52      5.52 o 
   2   1  10      100.73      101.87      6.31 o 
   3   1  10      440.64      435.49     15.73 o 
   4   1  10      437.56      418.58     19.09 o 
   5   1  10      116.52      121.13     10.68 o 
  -8   2  10        2.52       -1.17      6.18 o 
  -7   2  10        0.82       -1.02      5.75 o 
  -6   2  10        0.44        5.11      6.15 o 
  -5   2  10      402.77      426.17     15.63 o 
  -4   2  10      413.85      400.07     14.77 o 
  -3   2  10        2.73        3.34      4.51 o 
  -2   2  10       16.92       16.90      3.74 o 
  -1   2  10      496.04      499.29     17.44 o 
   0   2  10       93.25      103.37      8.41 o 
   1   2  10      108.10      115.23     14.17 o 
   2   2  10      191.28      178.99     11.67 o 
   3   2  10        0.39        4.21      3.94 o 
   4   2  10       39.90       33.70      7.57 o 
  -8   3  10        6.90        2.67      6.50 o 
  -7   3  10       84.04       87.21      9.52 o 
  -6   3  10       10.68       24.97     10.03 o 
  -5   3  10       21.12       21.74      6.73 o 
  -4   3  10        4.37        7.89      5.60 o 
  -3   3  10       27.70       31.24      6.15 o 
  -2   3  10      417.74      431.89     10.68 o 
  -1   3  10      198.55      206.76      8.68 o 
   0   3  10        0.35        2.88      3.51 o 
   1   3  10       35.83       35.13      4.69 o 
   2   3  10       14.08        9.33      4.17 o 
   3   3  10       42.47       31.61      4.95 o 
   4   3  10        2.93        6.48      6.35 o 
  -8   4  10        6.13        0.47      6.57 o 
  -7   4  10      145.67      156.68     11.09 o 
  -6   4  10      287.56      307.87     14.11 o 
  -5   4  10        0.01       -2.67      5.41 o 
  -4   4  10      175.04      179.59     13.31 o 
  -3   4  10      365.85      398.39     15.63 o 
  -2   4  10      112.84      124.53      6.60 o 
  -1   4  10       95.04       86.23      5.89 o 
   0   4  10       51.36       52.30      4.95 o 
   1   4  10      190.14      186.03      9.38 o 
   2   4  10      181.13      172.01      9.61 o 
   3   4  10       53.83       57.33      7.43 o 
   4   4  10       35.98       38.78     13.03 o 
  -8   5  10       80.76       89.97     10.07 o 
  -7   5  10        1.19       -7.68      6.00 o 
  -6   5  10        2.38        4.51      6.19 o 
  -5   5  10       11.87       15.53      6.69 o 
  -4   5  10      199.94      222.86     11.60 o 
  -3   5  10      155.48      167.16     10.84 o 
  -2   5  10      374.07      404.26     16.93 o 
  -1   5  10       18.66       17.22      4.19 o 
   0   5  10      213.18      202.96     17.42 o 
   1   5  10       16.94       11.88      5.44 o 
   2   5  10       19.61       17.20      6.37 o 
   3   5  10       52.42       49.70      7.64 o 
  -7   6  10        9.08       22.01      7.32 o 
  -6   6  10       42.01       46.83      8.02 o 
  -5   6  10       91.62       93.67      9.69 o 
  -4   6  10      231.02      255.66     19.48 o 
  -3   6  10     1819.68     1924.22     42.09 o 
  -2   6  10      102.51      104.94      6.52 o 
  -1   6  10        2.64        2.86      3.68 o 
   0   6  10      120.89      138.13     10.27 o 
   1   6  10      108.58       93.93      9.23 o 
   2   6  10      259.28      282.81     35.46 o 
  -7   7  10       92.90      102.12      9.91 o 
  -6   7  10       11.54       16.17      6.86 o 
  -5   7  10       28.90       25.60      7.22 o 
  -4   7  10       74.88       76.99      6.61 o 
  -3   7  10        1.46       -1.03      3.94 o 
  -2   7  10       60.56       67.77      8.40 o 
  -1   7  10      318.01      335.87     14.95 o 
   0   7  10      157.10      159.89     14.91 o 
   1   7  10       38.16       34.26      7.85 o 
  -6   8  10       12.51        4.82      6.77 o 
  -5   8  10      191.80      196.03     11.61 o 
  -4   8  10       52.22       51.26     11.92 o 
  -3   8  10       67.80       72.87      8.60 o 
  -2   8  10       53.09       64.31      9.22 o 
  -1   8  10        1.66        1.90      6.27 o 
   0   8  10       26.23       12.90      9.40 o 
  -5   9  10      578.65      638.68     32.59 o 
  -4   9  10        0.00       -5.98      6.41 o 
  -3   9  10       28.03       20.41     11.75 o 
  -2   9  10       48.96       62.92      9.83 o 
  -1   9  10       15.89        9.61     11.47 o 
  -1 -11  11       54.25       63.00      8.11 o 
   0 -11  11       28.44       28.18      7.04 o 
   1 -11  11       36.73       37.65      5.50 o 
   2 -11  11      183.24      209.84      9.22 o 
   3 -11  11        9.24        2.29      6.50 o 
  -2 -10  11       13.58       13.91      6.23 o 
  -1 -10  11       52.60       48.50      7.49 o 
   0 -10  11       10.09        3.18      5.68 o 
   1 -10  11        9.49        7.02      6.49 o 
   2 -10  11       10.27       20.21      5.12 o 
   3 -10  11       53.35       56.76     13.94 o 
   4 -10  11        0.38        0.84      6.86 o 
  -3  -9  11      105.75      131.96     10.44 o 
  -2  -9  11       40.78       52.31      8.53 o 
  -1  -9  11       11.97        8.02      5.86 o 
   0  -9  11      127.63       99.54      8.86 o 
   1  -9  11       11.79       11.08      4.25 o 
   2  -9  11        5.73       -2.87      4.00 o 
   3  -9  11      272.30      297.02     13.87 o 
   4  -9  11      107.25      118.98     10.59 o 
  -4  -8  11        0.02       -0.31      6.21 o 
  -3  -8  11      118.06      132.80     10.28 o 
  -2  -8  11        3.37        1.21      5.89 o 
  -1  -8  11      310.62      284.24     12.74 o 
   0  -8  11       22.84       24.26      6.63 o 
   1  -8  11       26.42       22.81      4.66 o 
   2  -8  11        9.70        8.48      4.26 o 
   3  -8  11        7.81       13.94      6.15 o 
   4  -8  11       11.34        6.48      8.89 o 
   5  -8  11       45.45       51.73      8.81 o 
  -5  -7  11       16.05       13.53     13.36 o 
  -4  -7  11       41.27       46.72      9.24 o 
  -3  -7  11       11.50        8.75      6.26 o 
  -2  -7  11       75.38       63.37      7.86 o 
  -1  -7  11       39.46       36.55      6.95 o 
   0  -7  11        0.78        4.79      3.56 o 
   1  -7  11       27.45       18.68      4.27 o 
   2  -7  11       67.25       58.22      5.56 o 
   3  -7  11       71.28       54.86     11.96 o 
   4  -7  11        0.00       -0.97      5.93 o 
   5  -7  11       27.06       21.13      7.62 o 
  -6  -6  11        0.01       -8.29      6.53 o 
  -5  -6  11       70.31       81.05      9.48 o 
  -4  -6  11      421.47      410.54     34.03 o 
  -3  -6  11      553.79      551.47     18.52 o 
  -2  -6  11        4.84       -3.04      5.28 o 
  -1  -6  11        9.04        9.03      5.68 o 
   0  -6  11       32.47       40.62      4.30 o 
   1  -6  11      570.39      538.38     13.07 o 
   2  -6  11        0.10        4.89      4.05 o 
   3  -6  11        4.02        2.09      5.89 o 
   4  -6  11       40.39       47.50     11.52 o 
   5  -6  11      191.00      222.91     24.48 o 
  -6  -5  11       35.75       47.27      8.76 o 
  -5  -5  11       20.99       13.41      8.32 o 
  -4  -5  11      483.41      535.57     18.87 o 
  -3  -5  11       76.70       68.63      8.21 o 
  -2  -5  11       66.85       69.29     17.53 o 
  -1  -5  11       14.87       13.27      5.73 o 
   0  -5  11      100.43       82.98      5.06 o 
   1  -5  11      403.22      377.70     11.23 o 
   2  -5  11        1.32       -0.10      3.77 o 
   3  -5  11        8.00       10.93      5.97 o 
   4  -5  11      340.71      382.04     15.90 o 
   5  -5  11        2.60       -0.55      6.52 o 
  -6  -4  11       60.89       59.99      8.61 o 
  -5  -4  11       83.00       94.84      9.43 o 
  -4  -4  11       75.58       76.94      8.44 o 
  -3  -4  11        0.63       -1.95      5.41 o 
  -2  -4  11       96.03       93.74     10.15 o 
  -1  -4  11      266.33      251.62     18.84 o 
   0  -4  11      206.74      192.33     20.39 o 
   1  -4  11       12.78        7.25      4.52 o 
   2  -4  11        3.91        2.81      3.74 o 
   3  -4  11      234.55      265.97     12.48 o 
   4  -4  11        5.65        3.49      6.03 o 
   5  -4  11        0.59        0.22      5.91 o 
  -7  -3  11        0.96       -0.15      8.31 o 
  -6  -3  11       42.73       57.53      8.74 o 
  -5  -3  11      304.27      288.45     20.81 o 
  -4  -3  11       65.48       62.67      7.95 o 
  -3  -3  11        1.90       -1.72      5.21 o 
  -2  -3  11      510.87      497.56     16.35 o 
  -1  -3  11        0.06       -0.82      4.51 o 
   0  -3  11      413.90      414.64     10.30 o 
   1  -3  11      499.68      548.60     16.52 o 
   2  -3  11        3.28       -2.66      3.60 o 
   3  -3  11      255.27      266.81     10.88 o 
   4  -3  11      148.57      152.45     10.40 o 
   5  -3  11       94.05       73.34      9.00 o 
  -7  -2  11       57.56       50.75      8.52 o 
  -6  -2  11      108.18      106.29      9.77 o 
  -5  -2  11        1.90        2.05      6.49 o 
  -4  -2  11       69.08       79.22      8.29 o 
  -3  -2  11      396.05      346.66     13.54 o 
  -2  -2  11      136.31      132.49     17.26 o 
  -1  -2  11       17.09       16.08      5.04 o 
   0  -2  11      200.67      207.40     10.92 o 
   1  -2  11      209.30      228.94      8.22 o 
   2  -2  11       60.15       52.92      5.18 o 
   3  -2  11        4.48        0.45      7.22 o 
   4  -2  11      231.49      232.79     12.26 o 
   5  -2  11        5.86        4.80      6.27 o 
  -7  -1  11        6.22        9.31      7.21 o 
  -6  -1  11      119.23      111.92      9.99 o 
  -5  -1  11       46.19       43.00      7.72 o 
  -4  -1  11       41.73       35.39      6.88 o 
  -3  -1  11       19.08       28.42      5.98 o 
  -2  -1  11        4.98        2.17      4.72 o 
  -1  -1  11      272.49      275.42     11.66 o 
   0  -1  11      910.56      942.15     18.15 o 
   1  -1  11      118.47      126.72      6.28 o 
   2  -1  11       19.01       10.22      3.99 o 
   3  -1  11      115.25      105.29      6.43 o 
   4  -1  11        5.64        3.48      5.84 o 
   5  -1  11       79.17       73.74      9.28 o 
  -7   0  11       48.60       50.96      8.19 o 
  -6   0  11        0.08        2.90      8.83 o 
  -5   0  11      405.64      394.95     15.86 o 
  -4   0  11        0.14       -4.65      5.20 o 
  -3   0  11       63.41       53.30      6.97 o 
  -2   0  11       91.28       72.88     13.31 o 
  -1   0  11      129.88      127.75      7.42 o 
   0   0  11      626.55      610.96     13.62 o 
   1   0  11      115.31      107.03      6.09 o 
   2   0  11       33.36       37.56      4.93 o 
   3   0  11        1.40        2.73      4.17 o 
   4   0  11        9.32        6.34      8.53 o 
   5   0  11      194.62      228.11     13.36 o 
  -8   1  11       16.30       18.22      7.42 o 
  -7   1  11        5.94        2.19      6.21 o 
  -6   1  11       71.39       72.25      9.78 o 
  -5   1  11       11.11        5.45      6.34 o 
  -4   1  11      124.73      112.51      9.14 o 
  -3   1  11        0.18       -0.35      5.17 o 
  -2   1  11      125.02      111.96      8.07 o 
  -1   1  11      104.43       97.27      7.91 o 
   0   1  11      195.54      192.46     27.41 o 
   1   1  11      187.03      173.33     10.03 o 
   2   1  11        0.72        4.18      5.52 o 
   3   1  11        0.39       -0.33     10.20 o 
   4   1  11       10.15       19.98      6.96 o 
  -8   2  11       17.57       23.62      7.71 o 
  -7   2  11        6.53        9.93      9.45 o 
  -6   2  11       22.59       12.29      6.46 o 
  -5   2  11       78.20       59.02      8.39 o 
  -4   2  11       15.70       12.67      6.24 o 
  -3   2  11       57.57       50.44      7.17 o 
  -2   2  11      201.54      165.08      9.52 o 
  -1   2  11      544.22      507.90     14.22 o 
   0   2  11        9.12        7.37      4.00 o 
   1   2  11      163.46      163.97      7.56 o 
   2   2  11        6.57       11.53      4.65 o 
   3   2  11      127.40      127.29      9.55 o 
   4   2  11        4.85        2.27      6.22 o 
  -8   3  11        0.35       -2.21      6.71 o 
  -7   3  11       35.79       38.18     11.47 o 
  -6   3  11       24.02       35.44      8.75 o 
  -5   3  11       20.08       16.73      6.98 o 
  -4   3  11       63.75       71.29      8.41 o 
  -3   3  11       71.49       72.41      9.66 o 
  -2   3  11      110.24       99.75      9.96 o 
  -1   3  11       47.44       40.63      4.42 o 
   0   3  11        4.72        9.89      4.02 o 
   1   3  11        9.67        7.57      4.10 o 
   2   3  11      218.12      197.96     10.58 o 
   3   3  11       24.33       29.33      5.11 o 
  -7   4  11      125.24      151.84     11.35 o 
  -6   4  11      124.62      138.94     28.40 o 
  -5   4  11       16.91       14.48      6.90 o 
  -4   4  11        9.49        6.81      7.85 o 
  -3   4  11        8.40       -2.33      4.98 o 
  -2   4  11       32.02       35.26      5.75 o 
  -1   4  11        1.95        1.42      3.66 o 
   0   4  11        6.93        7.19      3.88 o 
   1   4  11       47.74       39.33      5.16 o 
   2   4  11        1.64        0.62      3.66 o 
   3   4  11       11.10        8.32      6.97 o 
  -7   5  11        0.26        2.32      6.53 o 
  -6   5  11       81.81       81.66      9.25 o 
  -5   5  11      197.64      195.92     11.77 o 
  -4   5  11        1.84       -2.36      7.31 o 
  -3   5  11        0.05       -3.70      5.31 o 
  -2   5  11       14.28       15.49      3.87 o 
  -1   5  11       12.89       19.50      4.31 o 
   0   5  11      349.79      364.61     11.29 o 
   1   5  11        3.76        1.82     10.41 o 
   2   5  11      115.36      149.63     21.64 o 
  -7   6  11       88.67       83.02      9.90 o 
  -6   6  11       44.81       51.57      8.51 o 
  -5   6  11      321.54      308.54     32.52 o 
  -4   6  11       11.20       13.56      6.53 o 
  -3   6  11       48.19       58.25      7.65 o 
  -2   6  11       58.80       64.80      8.48 o 
  -1   6  11       38.27       31.52      7.45 o 
   0   6  11      139.84      145.83     10.72 o 
   1   6  11       15.41       23.81      7.31 o 
  -6   7  11       37.91       53.49      8.52 o 
  -5   7  11        7.16       10.77      6.69 o 
  -4   7  11      271.48      265.69     13.36 o 
  -3   7  11       92.51       83.84     14.40 o 
  -2   7  11      118.56      131.36     10.37 o 
  -1   7  11        3.35        5.54      6.78 o 
   0   7  11       69.56      104.72     10.21 o 
  -5   8  11       56.94       54.72     13.52 o 
  -4   8  11       78.31       86.40     14.79 o 
  -3   8  11        2.81        6.04      5.44 o 
  -2   8  11       72.62       82.17     16.47 o 
  -1   8  11       78.80       86.71      9.97 o 
  -1 -10  12       18.38       31.04      7.16 o 
   0 -10  12        7.08        7.77      6.17 o 
   1 -10  12      244.19      270.18     13.23 o 
   2 -10  12       23.66       29.92      6.29 o 
   3 -10  12       16.93       28.32      9.73 o 
  -3  -9  12       29.65       29.44      7.50 o 
  -2  -9  12       28.80       18.94      6.84 o 
  -1  -9  12      339.62      302.61     13.92 o 
   0  -9  12      161.53      154.91     10.30 o 
   1  -9  12       21.99       18.37      6.39 o 
   2  -9  12      153.66      158.46      8.03 o 
   3  -9  12       32.46       30.55      7.60 o 
  -4  -8  12       41.69       45.03      8.55 o 
  -3  -8  12      309.16      274.78     16.14 o 
  -2  -8  12       17.02       13.63      7.83 o 
  -1  -8  12       57.92       71.24      8.58 o 
   0  -8  12        1.60        1.03      5.93 o 
   1  -8  12        1.56        4.47      5.41 o 
   2  -8  12       14.38        8.51      4.67 o 
   3  -8  12      188.52      225.89     12.42 o 
   4  -8  12        0.19       -4.93      7.13 o 
  -4  -7  12       12.07       10.08      6.84 o 
  -3  -7  12      129.45      125.89     10.16 o 
  -2  -7  12      226.04      198.08     13.70 o 
  -1  -7  12       14.07       10.03      6.51 o 
   0  -7  12       41.92       41.68     10.75 o 
   1  -7  12      103.72       89.27      8.53 o 
   2  -7  12      101.02       95.51      6.58 o 
   3  -7  12       15.89        9.58      6.12 o 
   4  -7  12      116.85      119.86     10.53 o 
  -5  -6  12      287.23      292.12     14.67 o 
  -4  -6  12      396.89      419.56     17.25 o 
  -3  -6  12        3.29        0.40     10.24 o 
  -2  -6  12       53.09       42.96     13.33 o 
  -1  -6  12        0.71       10.12      6.28 o 
   0  -6  12       89.31       99.56      8.83 o 
   1  -6  12      182.10      190.58      7.91 o 
   2  -6  12       25.49       25.02      4.78 o 
   3  -6  12        0.00        6.04      5.60 o 
   4  -6  12       75.40       85.04     11.12 o 
  -6  -5  12       93.31       75.18      9.76 o 
  -5  -5  12       19.86       11.30      6.84 o 
  -4  -5  12        2.04        3.03      6.09 o 
  -3  -5  12       76.32       61.13      8.27 o 
  -2  -5  12      135.18      132.79     16.12 o 
  -1  -5  12      132.26      130.25      9.53 o 
   0  -5  12       55.58       41.49      6.83 o 
   1  -5  12      201.69      179.77      7.82 o 
   2  -5  12      100.48       98.51     13.41 o 
   3  -5  12      100.88       95.55     11.06 o 
   4  -5  12        7.89        7.05      6.54 o 
   5  -5  12      294.77      338.56     23.32 o 
  -6  -4  12       49.45       46.99     15.33 o 
  -5  -4  12       81.39       93.01      9.78 o 
  -4  -4  12       42.00       36.01      7.84 o 
  -3  -4  12       19.43       28.42      7.16 o 
  -2  -4  12      353.21      321.12     13.82 o 
  -1  -4  12       21.78       26.17     11.40 o 
   0  -4  12      599.10      609.09     19.20 o 
   1  -4  12        8.95        4.52      3.84 o 
   2  -4  12       67.73       62.14      5.72 o 
   3  -4  12       12.94        7.47      5.86 o 
   4  -4  12       37.70       32.00      7.35 o 
   5  -4  12      276.11      308.97     15.16 o 
  -6  -3  12        1.99        9.13      6.82 o 
  -5  -3  12        8.86        7.35      6.85 o 
  -4  -3  12       68.31       58.02     13.14 o 
  -3  -3  12       68.16       71.93      8.43 o 
  -2  -3  12       61.61       64.48      9.68 o 
  -1  -3  12     3116.32     2963.94     59.23 o 
   0  -3  12      211.19      215.10     11.19 o 
   1  -3  12       60.51       64.94     12.74 o 
   2  -3  12        7.25       10.03      4.60 o 
   3  -3  12        9.31        9.92      5.62 o 
   4  -3  12       11.27       13.76      6.53 o 
   5  -3  12      195.44      214.36     29.49 o 
  -7  -2  12       13.42        1.09      6.93 o 
  -6  -2  12       79.61       73.37      9.17 o 
  -5  -2  12        4.28       -2.14      6.73 o 
  -4  -2  12        9.76       15.59      6.81 o 
  -3  -2  12       41.01       40.59      7.19 o 
  -2  -2  12       48.12       41.83      6.87 o 
  -1  -2  12        0.00       -3.92      5.35 o 
   0  -2  12      164.77      179.39     10.41 o 
   1  -2  12      258.27      267.64      9.24 o 
   2  -2  12        6.94        5.57      3.93 o 
   3  -2  12        1.33       -3.25      4.80 o 
   4  -2  12      113.97      131.33     10.12 o 
  -7  -1  12       68.64       78.36      9.81 o 
  -6  -1  12       35.56       43.06      7.98 o 
  -5  -1  12       76.55       73.52      8.85 o 
  -4  -1  12       69.27       79.55      8.51 o 
  -3  -1  12      234.23      217.83     13.87 o 
  -2  -1  12       76.73       81.86      8.03 o 
  -1  -1  12       48.38       39.16      6.99 o 
   0  -1  12        0.43        2.39      5.90 o 
   1  -1  12       97.79       96.50      6.10 o 
   2  -1  12      129.42      121.30      6.83 o 
   3  -1  12        0.00        5.31      5.18 o 
   4  -1  12      220.77      210.10     12.25 o 
  -7   0  12       22.48       10.50      7.25 o 
  -6   0  12       14.66        9.94      6.91 o 
  -5   0  12       47.68       61.01     10.06 o 
  -4   0  12        0.22       -4.56      5.95 o 
  -3   0  12      316.77      297.21     13.49 o 
  -2   0  12      108.52      101.68      8.78 o 
  -1   0  12     1325.05     1291.96     30.71 o 
   0   0  12      684.85      709.04     15.56 o 
   1   0  12        1.77       -4.63      3.78 o 
   2   0  12       66.69       69.84      5.98 o 
   3   0  12        1.02        6.18      5.43 o 
   4   0  12       86.21       98.00      9.62 o 
  -7   1  12        6.14        6.55      6.93 o 
  -6   1  12      459.50      464.12     18.27 o 
  -5   1  12       18.58       15.48      6.87 o 
  -4   1  12      120.84      117.06      9.50 o 
  -3   1  12       72.25       62.96      7.80 o 
  -2   1  12      195.59      183.37     15.38 o 
  -1   1  12      247.69      258.22     15.24 o 
   0   1  12      192.09      163.34      8.88 o 
   1   1  12        0.00        5.04      3.82 o 
   2   1  12      105.15      107.61      8.53 o 
   3   1  12      138.75      138.77     24.96 o 
  -7   2  12       18.27        9.44      6.96 o 
  -6   2  12       89.54      100.26      9.69 o 
  -5   2  12       91.80       89.03      9.31 o 
  -4   2  12        5.17        3.62      6.10 o 
  -3   2  12       90.52       89.15      8.42 o 
  -2   2  12        5.36        4.61      5.24 o 
  -1   2  12      122.09      112.12      8.77 o 
   0   2  12      332.27      344.92     13.62 o 
   1   2  12      352.74      329.47     12.66 o 
   2   2  12        5.29        2.51      5.49 o 
   3   2  12      216.45      231.67     10.35 o 
  -7   3  12       23.10       12.28      7.37 o 
  -6   3  12       14.35       25.43      7.52 o 
  -5   3  12        1.30       -5.98      5.87 o 
  -4   3  12       18.91       30.88      7.39 o 
  -3   3  12       12.41        3.81      5.93 o 
  -2   3  12       11.77        8.33      5.88 o 
  -1   3  12       78.37       89.98     11.85 o 
   0   3  12      279.02      265.11      9.45 o 
   1   3  12        3.72       -1.81      4.00 o 
   2   3  12        0.00       -2.25      5.14 o 
   3   3  12        7.47        4.53      4.49 o 
  -7   4  12        1.68        2.84      7.02 o 
  -6   4  12        4.30       13.33      7.36 o 
  -5   4  12        4.98        0.45      6.24 o 
  -4   4  12        2.34       -9.95      5.35 o 
  -3   4  12       13.19        9.85      5.97 o 
  -2   4  12        1.10        5.08      5.65 o 
  -1   4  12       15.00       21.45      6.06 o 
   0   4  12      239.44      226.89      9.17 o 
   1   4  12        5.68        3.78      4.32 o 
   2   4  12       51.08       48.81      7.62 o 
  -6   5  12       61.16       58.31      8.87 o 
  -5   5  12      114.50      129.70     10.74 o 
  -4   5  12        0.49        1.67      5.97 o 
  -3   5  12        0.52       -1.01      5.79 o 
  -2   5  12        0.58        0.83      5.14 o 
  -1   5  12      169.92      175.44      7.84 o 
   0   5  12        3.75        2.55      7.43 o 
   1   5  12        4.28        3.66      6.16 o 
  -6   6  12       18.04       21.86      7.89 o 
  -5   6  12       40.04       37.08      7.88 o 
  -4   6  12      302.76      327.42     25.39 o 
  -3   6  12        0.79       -4.87      7.48 o 
  -2   6  12      223.79      231.76     12.04 o 
  -1   6  12       73.64       50.67      7.45 o 
   0   6  12       30.21       22.72      9.10 o 
  -5   7  12      264.77      268.10     14.31 o 
  -4   7  12        4.79        7.76      6.72 o 
  -3   7  12        0.73      -14.96     10.47 o 
  -2   7  12      135.02      151.80     17.81 o 
  -1   7  12       40.74       48.68      8.66 o 
  -2  -9  13        0.09        6.70      6.34 o 
  -1  -9  13       23.79       17.51     11.43 o 
   0  -9  13        3.07       -0.85     14.31 o 
   1  -9  13        4.88        8.58      6.18 o 
   2  -9  13       17.65        7.52     10.57 o 
  -3  -8  13        0.97        1.47      6.15 o 
  -2  -8  13       42.81       42.25     10.52 o 
  -1  -8  13      119.46      123.53     10.10 o 
   0  -8  13       15.31       12.82      6.20 o 
   1  -8  13       28.15       31.53      7.13 o 
   2  -8  13      111.89      121.06      9.04 o 
   3  -8  13      268.35      327.16     15.15 o 
  -4  -7  13        5.32        2.68      6.44 o 
  -3  -7  13      269.79      261.64     23.36 o 
  -2  -7  13      126.17      130.21     19.70 o 
  -1  -7  13      276.39      261.45     27.20 o 
   0  -7  13        3.46        1.27      7.39 o 
   1  -7  13      215.60      217.42     18.63 o 
   2  -7  13       51.64       53.93      7.41 o 
   3  -7  13       61.79       76.58      8.91 o 
  -4  -6  13        8.37        3.57      6.83 o 
  -3  -6  13        2.94       -0.17      6.53 o 
  -2  -6  13        0.23        5.81      6.18 o 
  -1  -6  13      142.69      152.31     10.53 o 
   0  -6  13      204.72      172.52     11.02 o 
   1  -6  13       53.11       51.51      7.59 o 
   2  -6  13        7.35       16.30      5.98 o 
   3  -6  13       15.62       11.09      6.37 o 
   4  -6  13       58.75       83.34      9.74 o 
  -5  -5  13      812.01      802.78     25.28 o 
  -4  -5  13       72.64       67.31      8.94 o 
  -3  -5  13        0.72       -0.24     11.33 o 
  -2  -5  13       23.31       22.48      6.90 o 
  -1  -5  13       99.44       82.95      8.65 o 
   0  -5  13       16.82       21.99      6.81 o 
   1  -5  13       29.15       34.21      7.06 o 
   2  -5  13       10.77       16.57      6.62 o 
   3  -5  13      192.04      232.55     20.16 o 
   4  -5  13       85.00       99.11      9.93 o 
  -5  -4  13       17.84       10.82      9.99 o 
  -4  -4  13       17.05       15.94      6.98 o 
  -3  -4  13       16.71       18.50      6.78 o 
  -2  -4  13        0.40       -0.11      6.15 o 
  -1  -4  13      201.23      176.86     16.26 o 
   0  -4  13       48.79       41.41      7.49 o 
   1  -4  13       10.55       16.28      6.38 o 
   2  -4  13        0.14        2.92      4.19 o 
   3  -4  13       44.23       70.35      8.42 o 
   4  -4  13        0.01       -1.07      5.77 o 
  -6  -3  13       84.46       76.05      9.83 o 
  -5  -3  13        1.93       -2.04      6.42 o 
  -4  -3  13       40.21       45.86      8.22 o 
  -3  -3  13      438.84      412.16     16.24 o 
  -2  -3  13       56.97       65.31     12.26 o 
  -1  -3  13        6.61       -1.43      5.77 o 
   0  -3  13       38.79       36.08      7.28 o 
   1  -3  13      201.71      222.07     11.80 o 
   2  -3  13       16.46       15.03      4.44 o 
   3  -3  13      113.09      156.74     18.56 o 
   4  -3  13       13.99       17.78      6.73 o 
  -6  -2  13      104.30      117.37     11.33 o 
  -5  -2  13       14.45       26.83     10.66 o 
  -4  -2  13       15.97       19.82      7.10 o 
  -3  -2  13        0.60       -3.57      6.18 o 
  -2  -2  13      361.48      337.31     14.86 o 
  -1  -2  13       67.01       71.37      8.26 o 
   0  -2  13        4.31        6.44      6.30 o 
   1  -2  13      430.50      455.86     16.56 o 
   2  -2  13       73.09       90.54      7.16 o 
   3  -2  13      159.20      169.32     13.65 o 
   4  -2  13        0.06        1.64      6.14 o 
  -6  -1  13        3.16        1.55      6.65 o 
  -5  -1  13        5.25        4.68      6.39 o 
  -4  -1  13       69.55       60.85      9.68 o 
  -3  -1  13       71.74       58.10      7.87 o 
  -2  -1  13        6.49        3.21      6.06 o 
  -1  -1  13      106.95       98.44      9.14 o 
   0  -1  13       97.06       98.06      9.00 o 
   1  -1  13       14.84       11.27      8.71 o 
   2  -1  13       12.42        7.91      4.26 o 
   3  -1  13        5.24        2.08     10.12 o 
  -6   0  13       16.40        6.92      7.18 o 
  -5   0  13        4.58        2.01      6.61 o 
  -4   0  13       62.88       54.86      8.12 o 
  -3   0  13        5.91       -4.76      9.08 o 
  -2   0  13      320.35      294.03     28.70 o 
  -1   0  13      116.49      131.92      9.62 o 
   0   0  13       20.53       22.21     14.26 o 
   1   0  13       26.75       24.84      6.71 o 
   2   0  13        1.85        9.08      4.40 o 
   3   0  13       74.53       84.66      8.36 o 
  -6   1  13        0.28        6.40      6.74 o 
  -5   1  13       45.30       26.98      7.60 o 
  -4   1  13       19.44       13.47      8.78 o 
  -3   1  13       28.36       24.16      8.66 o 
  -2   1  13       21.79       18.06      6.23 o 
  -1   1  13      552.67      545.85     18.90 o 
   0   1  13        0.61        8.70      6.11 o 
   1   1  13      161.85      142.30      7.50 o 
   2   1  13       17.78       10.53      4.73 o 
   3   1  13       59.13       66.82      8.11 o 
  -6   2  13      178.68      151.73     11.79 o 
  -5   2  13        5.52        3.38      6.30 o 
  -4   2  13       58.70       60.21      8.47 o 
  -3   2  13      447.28      390.71     15.98 o 
  -2   2  13       66.49       74.09     17.54 o 
  -1   2  13       78.77       69.19      7.94 o 
   0   2  13       11.32        8.13      5.56 o 
   1   2  13       62.15       76.59      6.38 o 
   2   2  13        5.88       10.85      4.33 o 
  -6   3  13       78.06       81.45      9.82 o 
  -5   3  13        0.50        5.28      6.17 o 
  -4   3  13        0.15       -2.90      5.98 o 
  -3   3  13       19.19       20.65      6.88 o 
  -2   3  13        4.19        0.04      5.55 o 
  -1   3  13       36.64       16.04      5.83 o 
   0   3  13       70.29       77.13      8.40 o 
   1   3  13      168.32      189.14      8.89 o 
   2   3  13       54.94       89.86      8.68 o 
  -6   4  13      113.32      116.50     19.72 o 
  -5   4  13       61.44       74.47      9.50 o 
  -4   4  13        7.69        9.25      6.85 o 
  -3   4  13      112.14      133.22     15.31 o 
  -2   4  13        0.97        7.04      5.61 o 
  -1   4  13        4.15       10.25      5.70 o 
   0   4  13       19.50       29.07      6.44 o 
   1   4  13       80.56       94.56      7.00 o 
  -5   5  13       12.55       26.56     10.15 o 
  -4   5  13        0.25       -5.17      6.04 o 
  -3   5  13        0.30        4.35      5.94 o 
  -2   5  13        3.90       -0.04      5.47 o 
  -1   5  13       14.09       19.84      6.13 o 
   0   5  13       30.20       43.94     12.89 o 
  -4   6  13       89.90      114.47     21.67 o 
  -3   6  13        0.93       -7.05      5.52 o 
  -2   6  13       15.11       13.94     12.22 o 
  -2  -8  14       12.60       17.28      8.85 o 
  -1  -8  14       53.82       65.78     23.25 o 
   0  -8  14      162.29      175.91     16.56 o 
   1  -8  14       46.36       50.61      8.05 o 
  -3  -7  14       25.87       18.62      7.53 o 
  -2  -7  14       10.31        4.26      6.68 o 
  -1  -7  14        1.82       -5.24      6.80 o 
   0  -7  14        0.13        0.81      6.28 o 
   1  -7  14       26.56       40.31      7.50 o 
   2  -7  14        2.24        1.12     10.12 o 
  -4  -6  14        0.01       -2.88      6.48 o 
  -3  -6  14        5.92        5.46      7.05 o 
  -2  -6  14        0.39        5.15      6.44 o 
  -1  -6  14      317.08      301.59     14.48 o 
   0  -6  14        0.00       -5.87      5.76 o 
   1  -6  14       12.54       11.48      6.25 o 
   2  -6  14       41.46       53.00     13.10 o 
  -4  -5  14       11.43       -2.66      6.29 o 
  -3  -5  14       24.64       20.10      8.94 o 
  -2  -5  14        0.00       -4.98      5.81 o 
  -1  -5  14       40.74       41.41      7.92 o 
   0  -5  14       20.96       21.24      8.55 o 
   1  -5  14       69.54       52.05      8.09 o 
   2  -5  14       49.41       56.55     12.93 o 
   3  -5  14      133.57      167.71     18.02 o 
  -5  -4  14       11.71        3.30      7.33 o 
  -4  -4  14      148.36      170.47     11.89 o 
  -3  -4  14      261.22      233.41     18.25 o 
  -2  -4  14       22.19       12.00      6.81 o 
  -1  -4  14        1.08        1.10      8.87 o 
   0  -4  14      123.45      111.28     14.51 o 
   1  -4  14       42.51       39.26      7.90 o 
   2  -4  14      179.25      183.85     10.90 o 
   3  -4  14       15.66       25.01     11.63 o 
  -5  -3  14       15.15       12.18     10.08 o 
  -4  -3  14       41.48       38.04      9.85 o 
  -3  -3  14      242.94      245.34     16.81 o 
  -2  -3  14      468.62      430.65     25.94 o 
  -1  -3  14       68.70       64.54      8.55 o 
   0  -3  14       88.88      102.29     26.73 o 
   1  -3  14        1.51        3.71      6.35 o 
   2  -3  14      181.02      195.62     11.27 o 
   3  -3  14      262.81      341.12     23.43 o 
  -5  -2  14       46.36       31.86      8.61 o 
  -4  -2  14        9.81       14.24     13.96 o 
  -3  -2  14      364.29      380.86     15.93 o 
  -2  -2  14      119.32      124.60     13.86 o 
  -1  -2  14       14.71       25.05      7.14 o 
   0  -2  14       73.82       68.74      8.70 o 
   1  -2  14       18.66       31.25      7.62 o 
   2  -2  14       10.44       12.35     10.19 o 
   3  -2  14       19.62       10.29     10.89 o 
  -6  -1  14       29.59       27.57      8.63 o 
  -5  -1  14       19.86        3.00      7.43 o 
  -4  -1  14        0.01        1.39      6.09 o 
  -3  -1  14       43.10       39.96      7.72 o 
  -2  -1  14       32.10       32.41      7.50 o 
  -1  -1  14       10.52       16.87      6.80 o 
   0  -1  14       88.22       90.79      9.47 o 
   1  -1  14      159.05      177.35     11.78 o 
   2  -1  14      327.31      400.83     30.28 o 
  -6   0  14        0.14       -1.30      6.72 o 
  -5   0  14        8.01       10.49      6.98 o 
  -4   0  14        4.73       -4.09      6.04 o 
  -3   0  14       34.03       33.48      7.54 o 
  -2   0  14       30.24       16.12      6.58 o 
  -1   0  14       35.45       17.68     11.50 o 
   0   0  14       72.39       74.99      8.77 o 
   1   0  14       87.50      105.14     12.31 o 
   2   0  14       46.52       64.79      8.35 o 
  -6   1  14        1.92        3.49      6.64 o 
  -5   1  14       31.34       36.93      8.28 o 
  -4   1  14       35.48       38.10      8.04 o 
  -3   1  14      572.45      589.93     27.91 o 
  -2   1  14      894.22      811.82     38.55 o 
  -1   1  14      106.47       99.89      9.13 o 
   0   1  14      136.24      156.94     17.63 o 
   1   1  14        6.64        6.77      6.44 o 
  -5   2  14       35.87       34.47      8.06 o 
  -4   2  14       10.37        8.32      6.92 o 
  -3   2  14       37.30       42.72      8.03 o 
  -2   2  14        0.68        1.19      6.55 o 
  -1   2  14       34.90       44.80      8.92 o 
   0   2  14        8.43        6.45      6.18 o 
   1   2  14      343.17      353.58     28.24 o 
  -5   3  14        0.00       -0.33      8.68 o 
  -4   3  14       37.00       33.49      7.86 o 
  -3   3  14      297.24      272.77     23.02 o 
  -2   3  14      176.78      167.70     11.19 o 
  -1   3  14      286.78      263.67     13.19 o 
   0   3  14      150.82      168.56     11.00 o 
  -5   4  14        0.48       -8.00      6.66 o 
  -4   4  14       13.87       19.35      7.46 o 
  -3   4  14       96.02       98.72     12.33 o 
  -2   4  14       56.43       49.26      9.90 o 
  -1   4  14        1.38        4.64      5.63 o 
  -3   5  14        5.77        1.64      6.40 o 
  -2  -6  15       99.21      109.12     10.41 o 
  -1  -6  15       73.61       72.40      9.27 o 
   0  -6  15        6.08        3.11      8.08 o 
   1  -6  15        2.34        3.12      6.70 o 
  -3  -5  15       26.01       19.30      7.37 o 
  -2  -5  15       62.76       53.63      8.52 o 
  -1  -5  15      115.92      118.00     10.51 o 
   0  -5  15       26.47       21.54      7.29 o 
   1  -5  15      176.51      190.47     13.49 o 
  -4  -4  15      109.54       93.25     10.36 o 
  -3  -4  15        4.48       -1.92      6.40 o 
  -2  -4  15       71.31       62.47      8.77 o 
  -1  -4  15        0.58        0.99      6.24 o 
   0  -4  15        3.32        5.70      6.75 o 
   1  -4  15      114.24      143.83     32.61 o 
  -4  -3  15      228.64      233.62     14.13 o 
  -3  -3  15      753.33      723.48     23.44 o 
  -2  -3  15      236.38      220.77     12.82 o 
  -1  -3  15        1.95       -1.38      6.69 o 
   0  -3  15       54.13       66.73      9.27 o 
   1  -3  15      134.73      157.95     36.65 o 
  -4  -2  15      109.43       94.35     13.10 o 
  -3  -2  15       40.93       43.47      9.18 o 
  -2  -2  15        7.34        6.47      6.14 o 
  -1  -2  15      422.91      458.07     19.72 o 
   0  -2  15       11.62        5.44      8.06 o 
   1  -2  15       40.48       28.53      7.87 o 
  -4  -1  15       47.08       36.87      8.60 o 
  -3  -1  15      110.81      101.87     10.21 o 
  -2  -1  15       22.99       20.66      7.21 o 
  -1  -1  15       21.90       16.63      7.09 o 
   0  -1  15      196.51      234.88     27.48 o 
   1  -1  15      272.75      294.68     15.06 o 
  -4   0  15       12.59       18.78      7.11 o 
  -3   0  15      368.12      361.14     16.07 o 
  -2   0  15        7.65        6.62      6.46 o 
  -1   0  15       54.64       58.35     14.33 o 
   0   0  15       22.37       29.54     13.52 o 
   1   0  15       14.91        5.59     11.13 o 
  -4   1  15       58.90       66.30     19.32 o 
  -3   1  15      208.01      190.16     12.44 o 
  -2   1  15       17.30       20.10      7.48 o 
  -1   1  15       51.81       58.28      8.48 o 
   0   1  15       10.95       10.73      6.68 o 
  -4   2  15       37.08       20.88      7.34 o 
  -3   2  15      273.07      269.89     14.37 o 
  -2   2  15        0.01        8.20      6.84 o 
  -1   2  15       23.99       11.65      6.72 o 
  -3   3  15      194.59      200.15     34.47 o 
  -2  -3  16       42.76       47.98      8.58 o 
  -1  -3  16      121.27      132.96     11.50 o 
  -2  -2  16        0.32       -0.58      6.70 o 
  -1  -2  16        7.45        7.37      6.85 o 
  -2  -1  16       31.80       26.59      7.79 o 
                                                 
